# Supplementary material for: Methyl 2-(3-chloro-2-methyl­anilino)pyridine-3-carboxyl­ate
Source: IUCrdata. 2021 May 25;6(Pt 5):x210539. doi: 10.1107/S2414314621005393 (PMC9462340; doi:10.1107/S2414314621005393)
Supplement: Supplementary file 1 [file x-06-x210539-sup1.cif]

##############################################################################
#                                                                            #
# This CIF contains the data for a data article accepted for                 #
# publication in IUCrData. It conforms to the requirements of                #
# Notes for Authors for IUCrData, and has been                               #
# peer reviewed under the auspices of IUCrData.                              #
#                                                                            #
# Full details of the Crystallographic Information File format               #
# are given in the paper "The Crystallographic Information File (CIF):       #
# a New Standard Archive File for Crystallography" by S. R. Hall, F. H.      #
# Allen and I. D. Brown [Acta Cryst. (1991), A47, 655-685].                  #
#                                                                            #
# The current version of the core CIF dictionary is obtainable from          #
# ftp://ftp.iucr.org/pub/cif_core.dic.                                       #
#                                                                            #
# Software is freely available for graphical display of the structure(s)     #
# in this CIF. For information consult the CIF software page                 #
# http://www.iucr.org/resources/cif/software.                                #
#                                                                            #
# This file may be used for bona fide research purposes within the           #
# scientific community so long as proper attribution is given to the data    # 
# article from which it was obtained.                                        #
#                                                                            #
##############################################################################
data_global
_audit_creation_method     'SHELXL-2018/3'
_journal_data_validation_number     ?
_journal_date_recd_electronic     2021-05-13
_journal_date_accepted     2021-05-22
_journal_name_full     'IUCrData'
_journal_year     2021
_journal_volume     6
_journal_issue      5
_journal_page_first     0
_journal_page_last     0
_journal_paper_category     HO
_journal_paper_doi     10.1107/S2414314621005393
_journal_coeditor_code     HB4383
_publ_contact_author_name
;
Dr Sihui Long
;
_publ_contact_author_address
;
School of Chemical Engineering and Pharmacy
Wuhan Institute of Technology
Wuhan, Hubei 430205
China
;
_publ_contact_author_email     'longsihui@yahoo.com'
_publ_contact_author_fax     ?
_publ_contact_author_phone     '86-177-6250-2329'
_publ_section_title
;
Methyl 2-(3-chloro-2-methylanilino)pyridine-3-carboxylate
;
_publ_section_title_footnote     .
loop_
    _publ_author_name
    _publ_author_footnote
    _publ_author_address
    'Yang, Xing' .
;
School of Chemical Engineering and Pharmacy
Wuhan Institute of Technology
Wuhan, Hubei 430205
People's Republic of China
;
    'Long, Sihui' .
;
School of Chemical Engineering and Pharmacy
Wuhan Institute of Technology
Wuhan, Hubei 430205
People's Republic of China
;
_publ_section_synopsis
;
The title compound arose from an unexpected alcoholysis of a prodrug by the
methanol solvent.
;
data_I
_database_code_depnum_ccdc_archive 'CCDC 2085247'
_audit_creation_method
;
Olex2 1.2
(compiled 2018.05.29 svn.r3508 for OlexSys, GUI svn.r5506)
;
_chemical_name_systematic
;
Methyl 2-(3-chloro-2-methylanilino)pyridine-3-carboxylate
;
_chemical_name_common     ?
_chemical_formula_moiety     'C14 H13 Cl N2 O2'
_chemical_formula_sum     'C14 H13 Cl N2 O2'
_chemical_formula_iupac     'C14 H13 Cl N2 O2'
_chemical_formula_weight     276.71
_chemical_melting_point     ?
_chemical_absolute_configuration     ?
_space_group_crystal_system     orthorhombic
_space_group_name_H-M_alt     'P 21 21 21'
_space_group_name_Hall     'P 2ac 2ab'
loop_
    _space_group_symop_operation_xyz
    'x, y, z'
    '-x+1/2, -y, z+1/2'
    'x+1/2, -y+1/2, -z'
    '-x, y+1/2, -z+1/2'
_cell_length_a     6.919(2)
_cell_length_b     9.653(3)
_cell_length_c     19.319(6)
_cell_angle_alpha     90
_cell_angle_beta     90
_cell_angle_gamma     90
_cell_volume     1290.4(6)
_cell_formula_units_Z     4
_cell_measurement_reflns_used     2539
_cell_measurement_theta_min     2.36
_cell_measurement_theta_max     30.99
_cell_measurement_temperature     296(2)
_exptl_crystal_description     block
_exptl_crystal_colour     yellow
_exptl_crystal_size_max     0.2
_exptl_crystal_size_mid     0.2
_exptl_crystal_size_min     0.1
_exptl_crystal_density_diffrn     1.424
_exptl_crystal_density_meas     ?
_exptl_crystal_density_method     ?
_exptl_crystal_F_000     576
_exptl_absorpt_coefficient_mu     0.295
_exptl_absorpt_correction_type     multi-scan
_exptl_absorpt_process_details
;
(SADABS; Bruker, 2013)
;
_exptl_absorpt_correction_T_min     0.5440
_exptl_absorpt_correction_T_max     0.7464
_exptl_special_details     ?
_diffrn_ambient_temperature     296(2)
_diffrn_source     ?
_diffrn_radiation_type     MoK\a
_diffrn_radiation_wavelength     0.71073
_diffrn_measurement_device_type     'Bruker APEXII CCD'
_diffrn_measurement_method     '\f and \w scans'
_diffrn_detector_area_resol_mean     ?
_diffrn_reflns_number     7991
_diffrn_reflns_av_R_equivalents     0.0312
_diffrn_reflns_av_unetI/netI     0.0487
_diffrn_reflns_theta_min     2.108
_diffrn_reflns_theta_max     32.034
_diffrn_reflns_theta_full     25.242
_diffrn_measured_fraction_theta_max     0.959
_diffrn_measured_fraction_theta_full     0.985
_diffrn_reflns_limit_h_min     -9
_diffrn_reflns_limit_h_max     10
_diffrn_reflns_limit_k_min     -11
_diffrn_reflns_limit_k_max     13
_diffrn_reflns_limit_l_min     -14
_diffrn_reflns_limit_l_max     28
_diffrn_standards_number     0
_refine_special_details
;
H atoms were located in difference Fourier maps and subsequently placed in
idealized positions with C---H = 0.95--0.96 and N---H = 0.86 \%A:
<i>U</i>~iso~(H) values were constrained to 1.2<i>U</i>~eq~(C,<i>N</i>) or
1.5<i>U</i>~eq~(methyl C).
;
_reflns_number_total     4200
_reflns_number_gt     2872
_reflns_threshold_expression     'I > 2\s(I)'
_refine_ls_structure_factor_coef     Fsqd
_refine_ls_matrix_type     full
_refine_ls_R_factor_all     0.0783
_refine_ls_R_factor_gt     0.0475
_refine_ls_wR_factor_gt     0.1256
_refine_ls_wR_factor_ref     0.1441
_refine_ls_goodness_of_fit_ref     1.011
_refine_ls_restrained_S_all     1.011
_refine_ls_number_reflns     4200
_refine_ls_number_parameters     174
_refine_ls_number_restraints     0
_refine_ls_hydrogen_treatment     constr
_refine_ls_weighting_scheme     calc
_refine_ls_weighting_details
                      'w=1/[\s^2^(Fo^2^)+(0.0816P)^2^] where P=(Fo^2^+2Fc^2^)/3'
_atom_sites_solution_hydrogens     geom
_atom_sites_solution_primary     direct
_atom_sites_solution_secondary     ?
_refine_ls_shift/su_max     0.000
_refine_ls_shift/su_mean     0.000
_refine_diff_density_max     0.232
_refine_diff_density_min     -0.385
_refine_ls_extinction_method     none
_refine_ls_extinction_coef     .
_refine_ls_abs_structure_details
;
Flack <i>x</i> determined using 963 quotients
[(<i>I</i>^+^)-(<i>I</i>^-^)]/[(<i>I</i>^+^)+(<i>I</i>^-^)]
(Parsons <i>et al.</i>,  2013)
;
_refine_ls_abs_structure_Flack     -0.02(4)
loop_
    _atom_type_symbol
    _atom_type_description
    _atom_type_scat_dispersion_real
    _atom_type_scat_dispersion_imag
    _atom_type_scat_source
    'C' 'C' 0.0033 0.0016
                         'International Tables Vol C Tables 4.2.6.8 and 6.1.1.4'
    'H' 'H' 0.0000 0.0000
                         'International Tables Vol C Tables 4.2.6.8 and 6.1.1.4'
    'Cl' 'Cl' 0.1484 0.1585
                         'International Tables Vol C Tables 4.2.6.8 and 6.1.1.4'
    'N' 'N' 0.0061 0.0033
                         'International Tables Vol C Tables 4.2.6.8 and 6.1.1.4'
    'O' 'O' 0.0106 0.0060
                         'International Tables Vol C Tables 4.2.6.8 and 6.1.1.4'
_computing_data_collection
;
APEX2 (Bruker, 2013)
;
_computing_cell_refinement
;
SAINT (Bruker, 2013)
;
_computing_data_reduction
;
SAINT (Bruker, 2013)
;
_computing_structure_solution
;
SHELXS (Sheldrick, 2015b)
;
_computing_structure_refinement
;
SHELXL (Sheldrick, 2015a)
;
_computing_molecular_graphics
;
<i>OLEX2</i> (Dolomanov <i>et al.</i>,  2009)
;
_computing_publication_material
;
<i>OLEX2</i> (Dolomanov <i>et al.</i>,  2009)
;
loop_
    _atom_site_type_symbol
    _atom_site_label
    _atom_site_fract_x
    _atom_site_fract_y
    _atom_site_fract_z
    _atom_site_U_iso_or_equiv
    _atom_site_adp_type
    _atom_site_calc_flag
    _atom_site_occupancy
    _atom_site_disorder_assembly
    _atom_site_disorder_group
    Cl Cl1 0.36941(14) 0.30941(9) 0.76342(4) 0.0564(2) Uani d 1 . .
    O O1 0.3954(4) -0.07829(19) 0.49264(10) 0.0550(6) Uani d 1 . .
    O O2 0.4138(4) -0.16139(19) 0.38542(11) 0.0588(7) Uani d 1 . .
    N N1 0.3847(4) 0.19868(19) 0.50569(10) 0.0375(4) Uani d 1 . .
    H H1 0.3865 0.1159 0.5221 0.045 Uiso calc 1 . .
    N N2 0.3731(4) 0.3270(2) 0.40324(11) 0.0396(5) Uani d 1 . .
    C C1 0.3845(4) 0.3013(2) 0.55605(12) 0.0325(4) Uani d 1 . .
    C C2 0.3765(4) 0.2557(2) 0.62562(12) 0.0330(5) Uani d 1 . .
    C C3 0.3778(4) 0.3568(3) 0.67663(13) 0.0377(5) Uani d 1 . .
    C C4 0.3860(5) 0.4979(3) 0.66203(15) 0.0442(6) Uani d 1 . .
    H H4 0.3869 0.5631 0.6975 0.053 Uiso calc 1 . .
    C C5 0.3927(5) 0.5379(3) 0.59459(16) 0.0468(7) Uani d 1 . .
    H H5 0.3978 0.6319 0.5842 0.056 Uiso calc 1 . .
    C C6 0.3921(5) 0.4434(2) 0.54119(14) 0.0416(6) Uani d 1 . .
    H H6 0.3968 0.4737 0.4955 0.050 Uiso calc 1 . .
    C C7 0.3687(6) 0.1035(3) 0.64212(15) 0.0439(6) Uani d 1 . .
    H H7A 0.2541 0.0639 0.6222 0.066 Uiso calc 1 . .
    H H7B 0.3664 0.0910 0.6914 0.066 Uiso calc 1 . .
    H H7C 0.4806 0.0584 0.6232 0.066 Uiso calc 1 . .
    C C8 0.3826(4) 0.2042(2) 0.43491(12) 0.0321(4) Uani d 1 . .
    C C9 0.3880(4) 0.0779(2) 0.39658(12) 0.0338(5) Uani d 1 . .
    C C10 0.3839(5) 0.0864(3) 0.32512(13) 0.0416(6) Uani d 1 . .
    H H10 0.3879 0.0061 0.2986 0.050 Uiso calc 1 . .
    C C11 0.3739(5) 0.2146(3) 0.29305(13) 0.0445(6) Uani d 1 . .
    H H11 0.3708 0.2224 0.2451 0.053 Uiso calc 1 . .
    C C12 0.3689(5) 0.3283(3) 0.33432(14) 0.0439(6) Uani d 1 . .
    H H12 0.3619 0.4142 0.3127 0.053 Uiso calc 1 . .
    C C13 0.3982(5) -0.0571(3) 0.43094(14) 0.0403(6) Uani d 1 . .
    C C14 0.4245(8) -0.2972(3) 0.4152(2) 0.0734(13) Uani d 1 . .
    H H14A 0.4497 -0.3638 0.3794 0.110 Uiso calc 1 . .
    H H14B 0.3041 -0.3189 0.4374 0.110 Uiso calc 1 . .
    H H14C 0.5269 -0.2999 0.4487 0.110 Uiso calc 1 . .
loop_
    _atom_site_aniso_label
    _atom_site_aniso_U_11
    _atom_site_aniso_U_22
    _atom_site_aniso_U_33
    _atom_site_aniso_U_12
    _atom_site_aniso_U_13
    _atom_site_aniso_U_23
    Cl1 0.0711(5) 0.0639(5) 0.0342(3) 0.0059(5) 0.0011(3) -0.0033(3)
    O1 0.0918(18) 0.0370(9) 0.0362(10) -0.0004(12) -0.0012(12) 0.0045(7)
    O2 0.103(2) 0.0316(9) 0.0414(11) 0.0015(11) -0.0110(12) -0.0021(8)
    N1 0.0511(12) 0.0297(8) 0.0318(9) -0.0002(12) -0.0003(10) 0.0035(8)
    N2 0.0447(11) 0.0365(10) 0.0377(11) 0.0001(11) -0.0010(11) 0.0080(8)
    C1 0.0316(10) 0.0301(10) 0.0358(11) -0.0001(11) -0.0004(11) 0.0036(9)
    C2 0.0297(11) 0.0329(10) 0.0362(12) 0.0010(10) -0.0007(11) 0.0018(8)
    C3 0.0326(12) 0.0451(13) 0.0353(12) 0.0040(12) 0.0002(12) -0.0033(10)
    C4 0.0447(15) 0.0384(12) 0.0494(15) 0.0013(13) -0.0004(14) -0.0085(10)
    C5 0.0550(17) 0.0327(11) 0.0527(17) -0.0012(13) 0.0016(16) -0.0038(11)
    C6 0.0523(15) 0.0307(10) 0.0417(13) 0.0001(12) -0.0005(14) 0.0052(9)
    C7 0.0562(16) 0.0372(11) 0.0383(13) 0.0008(14) -0.0001(15) 0.0068(10)
    C8 0.0280(10) 0.0353(10) 0.0329(10) 0.0003(12) 0.0011(10) 0.0026(9)
    C9 0.0319(11) 0.0370(10) 0.0326(11) -0.0015(11) -0.0012(11) 0.0009(9)
    C10 0.0428(14) 0.0505(14) 0.0314(12) 0.0037(14) -0.0007(12) -0.0014(11)
    C11 0.0481(14) 0.0561(15) 0.0292(12) 0.0037(16) -0.0002(12) 0.0091(11)
    C12 0.0454(14) 0.0450(14) 0.0415(14) 0.0030(15) -0.0010(13) 0.0122(10)
    C13 0.0482(16) 0.0359(11) 0.0368(13) -0.0026(12) -0.0025(12) -0.0012(10)
    C14 0.129(4) 0.0296(13) 0.061(2) 0.0016(18) -0.019(2) 0.0000(14)
_geom_special_details
;
 All esds (except the esd in the dihedral angle between two l.s. planes)
 are estimated using the full covariance matrix.  The cell esds are taken
 into account individually in the estimation of esds in distances, angles
 and torsion angles; correlations between esds in cell parameters are only
 used when they are defined by crystal symmetry.  An approximate (isotropic)
 treatment of cell esds is used for estimating esds involving l.s. planes.
;
loop_
    _geom_bond_atom_site_label_1
    _geom_bond_atom_site_label_2
    _geom_bond_site_symmetry_2
    _geom_bond_distance
    _geom_bond_publ_flag
    Cl1 C3 . 1.739(3) ?
    O1 C13 . 1.210(3) ?
    O2 C13 . 1.341(3) ?
    O2 C14 . 1.434(3) ?
    N1 H1 . 0.8600 ?
    N1 C1 . 1.388(3) ?
    N1 C8 . 1.369(3) ?
    N2 C8 . 1.335(3) ?
    N2 C12 . 1.332(3) ?
    C1 C2 . 1.415(3) ?
    C1 C6 . 1.403(3) ?
    C2 C3 . 1.387(3) ?
    C2 C7 . 1.504(3) ?
    C3 C4 . 1.391(4) ?
    C4 H4 . 0.9300 ?
    C4 C5 . 1.360(4) ?
    C5 H5 . 0.9300 ?
    C5 C6 . 1.377(4) ?
    C6 H6 . 0.9300 ?
    C7 H7A . 0.9600 ?
    C7 H7B . 0.9600 ?
    C7 H7C . 0.9600 ?
    C8 C9 . 1.428(3) ?
    C9 C10 . 1.383(3) ?
    C9 C13 . 1.464(3) ?
    C10 H10 . 0.9300 ?
    C10 C11 . 1.386(4) ?
    C11 H11 . 0.9300 ?
    C11 C12 . 1.357(4) ?
    C12 H12 . 0.9300 ?
    C14 H14A . 0.9600 ?
    C14 H14B . 0.9600 ?
    C14 H14C . 0.9600 ?
loop_
    _geom_angle_atom_site_label_1
    _geom_angle_atom_site_label_2
    _geom_angle_atom_site_label_3
    _geom_angle_site_symmetry_1
    _geom_angle_site_symmetry_3
    _geom_angle
    _geom_angle_publ_flag
    C13 O2 C14 . . 115.3(2) ?
    C1 N1 H1 . . 113.9 ?
    C8 N1 H1 . . 113.9 ?
    C8 N1 C1 . . 132.2(2) ?
    C12 N2 C8 . . 117.9(2) ?
    N1 C1 C2 . . 116.3(2) ?
    N1 C1 C6 . . 123.7(2) ?
    C6 C1 C2 . . 120.0(2) ?
    C1 C2 C7 . . 120.4(2) ?
    C3 C2 C1 . . 117.1(2) ?
    C3 C2 C7 . . 122.5(2) ?
    C2 C3 Cl1 . . 119.9(2) ?
    C2 C3 C4 . . 123.0(2) ?
    C4 C3 Cl1 . . 117.0(2) ?
    C3 C4 H4 . . 120.9 ?
    C5 C4 C3 . . 118.3(2) ?
    C5 C4 H4 . . 120.9 ?
    C4 C5 H5 . . 119.0 ?
    C4 C5 C6 . . 122.0(2) ?
    C6 C5 H5 . . 119.0 ?
    C1 C6 H6 . . 120.2 ?
    C5 C6 C1 . . 119.6(3) ?
    C5 C6 H6 . . 120.2 ?
    C2 C7 H7A . . 109.5 ?
    C2 C7 H7B . . 109.5 ?
    C2 C7 H7C . . 109.5 ?
    H7A C7 H7B . . 109.5 ?
    H7A C7 H7C . . 109.5 ?
    H7B C7 H7C . . 109.5 ?
    N1 C8 C9 . . 119.0(2) ?
    N2 C8 N1 . . 119.5(2) ?
    N2 C8 C9 . . 121.5(2) ?
    C8 C9 C13 . . 121.8(2) ?
    C10 C9 C8 . . 117.8(2) ?
    C10 C9 C13 . . 120.4(2) ?
    C9 C10 H10 . . 120.0 ?
    C9 C10 C11 . . 120.0(2) ?
    C11 C10 H10 . . 120.0 ?
    C10 C11 H11 . . 121.3 ?
    C12 C11 C10 . . 117.4(2) ?
    C12 C11 H11 . . 121.3 ?
    N2 C12 C11 . . 125.4(2) ?
    N2 C12 H12 . . 117.3 ?
    C11 C12 H12 . . 117.3 ?
    O1 C13 O2 . . 121.4(2) ?
    O1 C13 C9 . . 126.6(2) ?
    O2 C13 C9 . . 112.0(2) ?
    O2 C14 H14A . . 109.5 ?
    O2 C14 H14B . . 109.5 ?
    O2 C14 H14C . . 109.5 ?
    H14A C14 H14B . . 109.5 ?
    H14A C14 H14C . . 109.5 ?
    H14B C14 H14C . . 109.5 ?
loop_
    _geom_torsion_atom_site_label_1
    _geom_torsion_atom_site_label_2
    _geom_torsion_atom_site_label_3
    _geom_torsion_atom_site_label_4
    _geom_torsion_site_symmetry_1
    _geom_torsion_site_symmetry_2
    _geom_torsion_site_symmetry_3
    _geom_torsion_site_symmetry_4
    _geom_torsion
    _geom_torsion_publ_flag
    Cl1 C3 C4 C5 . . . . 180.0(3) ?
    N1 C1 C2 C3 . . . . 179.5(3) ?
    N1 C1 C2 C7 . . . . 0.0(4) ?
    N1 C1 C6 C5 . . . . -179.5(3) ?
    N1 C8 C9 C10 . . . . 179.4(3) ?
    N1 C8 C9 C13 . . . . -0.8(4) ?
    N2 C8 C9 C10 . . . . 0.3(4) ?
    N2 C8 C9 C13 . . . . -179.9(3) ?
    C1 N1 C8 N2 . . . . -2.3(5) ?
    C1 N1 C8 C9 . . . . 178.6(3) ?
    C1 C2 C3 Cl1 . . . . -179.7(2) ?
    C1 C2 C3 C4 . . . . 0.2(4) ?
    C2 C1 C6 C5 . . . . 0.3(4) ?
    C2 C3 C4 C5 . . . . 0.1(5) ?
    C3 C4 C5 C6 . . . . -0.2(5) ?
    C4 C5 C6 C1 . . . . 0.0(5) ?
    C6 C1 C2 C3 . . . . -0.3(4) ?
    C6 C1 C2 C7 . . . . -179.8(3) ?
    C7 C2 C3 Cl1 . . . . -0.2(4) ?
    C7 C2 C3 C4 . . . . 179.6(3) ?
    C8 N1 C1 C2 . . . . 176.7(3) ?
    C8 N1 C1 C6 . . . . -3.5(5) ?
    C8 N2 C12 C11 . . . . -0.2(5) ?
    C8 C9 C10 C11 . . . . -0.3(4) ?
    C8 C9 C13 O1 . . . . 3.2(5) ?
    C8 C9 C13 O2 . . . . -176.2(3) ?
    C9 C10 C11 C12 . . . . 0.1(5) ?
    C10 C9 C13 O1 . . . . -177.0(3) ?
    C10 C9 C13 O2 . . . . 3.6(4) ?
    C10 C11 C12 N2 . . . . 0.1(5) ?
    C12 N2 C8 N1 . . . . -179.2(3) ?
    C12 N2 C8 C9 . . . . 0.0(4) ?
    C13 C9 C10 C11 . . . . 179.9(3) ?
    C14 O2 C13 O1 . . . . 0.6(5) ?
    C14 O2 C13 C9 . . . . -180.0(3) ?
loop_
    _geom_hbond_atom_site_label_D
    _geom_hbond_atom_site_label_H
    _geom_hbond_atom_site_label_A
    _geom_hbond_site_symmetry_A
    _geom_hbond_distance_DH
    _geom_hbond_distance_HA
    _geom_hbond_distance_DA
    _geom_hbond_angle_DHA
    N1 H1 O1 . 0.86 1.96 2.687(3) 142
    C6 H6 N2 . 0.93 2.28 2.895(4) 123
_shelx_space_group_comment
;
The symmetry employed for this shelxl refinement is uniquely defined
by the following loop, which should always be used as a source of
symmetry information in preference to the above space-group names.
They are only intended as comments.
;
_shelx_estimated_absorpt_T_min     0.943
_shelx_estimated_absorpt_T_max     0.971
_shelx_hkl_file
;
  -1   0   0   -0.05    0.01
  -2   0   0   43.43    1.44
  -3   0   0   -0.02    0.03
  -4   0   0  516.37   17.22
   6   0   0    9.11    0.35
   7   0   0    0.23    0.08
   8   0   0   21.90    0.80
   9   0   0    0.10    0.09
  10   0   0    0.93    0.14
   0   1   0    0.00    0.00
  -1   1   0    0.12    0.02
  -2   1   0  411.84   13.38
  -3   1   0    0.10    0.03
  -4   1   0    3.30    0.15
   5   1   0    1.37    0.10
   6   1   0   45.87    1.53
   7  -1   0    0.05    0.08
   7   1   0    0.03    0.07
   8   1   0    0.62    0.10
   9   1   0    0.33    0.10
   9  -1   0    0.07    0.11
  10  -1   0    2.86    0.25
   0   2   0    0.00    0.00
  -1   2   0   36.90    1.19
  -1   2   0   35.11    1.19
   1   2   0   37.41    1.19
   2   2   0    0.36    0.03
  -2   2   0    0.32    0.04
  -4   2   0   16.60    0.57
   4   2   0   16.38    0.56
   5   2   0    3.12    0.14
  -5   2   0    3.30    0.16
   6   2   0    1.09    0.10
   7   2   0    0.29    0.08
   7  -2   0    0.32    0.09
   8  -2   0    1.81    0.18
   8   2   0    1.69    0.15
   9  -2   0    0.01    0.10
  10   2   0    0.24    0.10
  10  -2   0    0.24    0.12
   0   3   0   -0.01    0.01
   1   3   0   12.55    0.42
  -1   3   0   12.24    0.42
   2   3   0   37.87    1.24
  -2   3   0   37.50    1.25
  -2   3   0   38.67    1.25
  -3   3   0    0.29    0.05
   3   3   0    0.43    0.04
   4   3   0    0.21    0.04
  -4   3   0    0.08    0.04
   6   3   0    2.14    0.13
   7  -3   0    0.00    0.08
   7   3   0    0.09    0.06
   8   3   0   -0.03    0.07
   8  -3   0   -0.19    0.09
   9   3   0    0.37    0.10
   9  -3   0    0.08    0.12
  10   3   0    0.02    0.10
   0   4   0   -0.06    0.01
   1   4   0   14.80    0.48
  -1   4   0   14.23    0.48
  -1   4   0   13.87    0.48
  -2   4   0    0.01    0.03
   2   4   0    0.02    0.02
  -2   4   0    0.01    0.03
   3   4   0   15.84    0.54
  -3   4   0   16.24    0.56
  -4   4   0    0.15    0.05
   4   4   0    0.20    0.04
  -5   4   0    1.95    0.14
   5   4   0    2.02    0.11
   6   4   0   -0.07    0.05
   7   4   0    1.91    0.14
   7  -4   0    1.95    0.17
   8  -4   0   -0.09    0.10
   8   4   0    0.10    0.08
   9  -4   0    0.13    0.12
   9   4   0    0.12    0.09
   0   5   0    0.01    0.02
  -1   5   0   53.70    1.76
   1   5   0   53.88    1.76
  -1   5   0   53.74    1.76
  -2   5   0    2.92    0.13
   2   5   0    2.93    0.13
  -2   5   0    2.99    0.14
  -3   5   0   25.27    0.86
  -3   5   0   25.72    0.85
   3   5   0   24.69    0.84
  -4   5   0    0.12    0.05
   4   5   0    0.11    0.04
   5   5   0    4.84    0.20
   6   5   0    0.74    0.08
   7  -5   0    1.58    0.16
   7   5   0    1.56    0.13
   8  -5   0   -0.04    0.11
   8   5   0   -0.03    0.07
   9  -5   0    0.05    0.12
   9   5   0    0.09    0.09
   0   6   0    4.06    0.16
  -1   6   0    0.04    0.03
   1   6   0    0.01    0.03
  -2   6   0    0.02    0.04
  -2   6   0    0.02    0.04
   2   6   0   -0.02    0.03
   3   6   0    1.62    0.09
  -3   6   0    1.62    0.10
  -3   6   0    1.70    0.11
   4   6   0    1.10    0.09
  -4   6   0    0.94    0.10
   5   6   0    0.03    0.05
   6   6   0    0.06    0.05
   7   6   0    0.06    0.06
   7  -6   0    0.01    0.11
   8   6   0    0.02    0.08
   8  -6   0   -0.05    0.12
   9   6   0   -0.04    0.08
   9  -6   0    0.07    0.16
   0   7   0   -0.02    0.01
   2   7   0    2.44    0.12
  -2   7   0    2.12    0.13
  -2   7   0    2.16    0.12
  -3   7   0    4.55    0.21
  -3   7   0    4.66    0.22
   3   7   0    4.95    0.20
   4   7   0    0.48    0.06
   5   7   0    1.04    0.10
   6   7   0    0.94    0.10
   6  -7   0    0.95    0.14
   7  -7   0    1.42    0.17
   7   7   0    1.72    0.15
   8   7   0    0.10    0.08
   8  -7   0   -0.02    0.13
   9   7   0    0.09    0.11
   0   8   0   46.11    1.53
   1   8   0   10.43    0.36
  -1   8   0    9.21    0.36
  -2   8   0    0.67    0.08
   3   8   0    2.83    0.15
  -3   8   0    2.81    0.16
   4   8   0   12.13    0.44
  -4   8   0   11.82    0.45
   5   8   0    2.62    0.15
   6  -8   0    0.57    0.14
   6   8   0    0.61    0.09
   7  -8   0    0.36    0.15
   7   8   0    0.37    0.09
   8  -8   0    0.46    0.16
   8   8   0    0.70    0.11
   0   9   0   -0.08    0.04
  -1   9   0    1.04    0.09
   1   9   0    0.97    0.09
   2   9   0    9.59    0.35
  -2   9   0    9.11    0.36
  -3   9   0    0.26    0.07
   3   9   0    0.25    0.06
   4   9   0    0.11    0.06
  -4   9   0    0.08    0.07
   4  -9   0   -0.04    0.09
   5  -9   0    1.17    0.15
   5   9   0    1.14    0.11
   6   9   0    2.28    0.16
   6  -9   0    2.24    0.24
   7   9   0    0.17    0.08
   7  -9   0    0.15    0.14
   8   9   0   -0.02    0.14
   0  10   0    2.54    0.15
   1  10   0    4.04    0.19
  -1  10   0    3.51    0.18
   2  10   0   -0.02    0.06
  -2  10   0    0.07    0.06
  -3  10   0    1.05    0.11
   3  10   0    0.88    0.10
   4  10   0    1.26    0.11
  -4  10   0    1.31    0.13
   4 -10   0    1.34    0.15
   5  10   0    0.66    0.10
   5 -10   0    0.51    0.13
   6  10   0    0.02    0.08
   6 -10   0   -0.10    0.12
   7 -10   0    0.13    0.14
   7  10   0    0.00    0.08
   0  11   0    0.01    0.06
   1  11   0    0.03    0.06
  -1  11   0   -0.02    0.06
   2  11   0    0.94    0.10
  -2  11   0    1.05    0.11
   3  11   0    0.10    0.07
  -3  11   0    0.01    0.08
   4  11   0    0.03    0.07
  -4  11   0   -0.07    0.08
   5  11   0   -0.07    0.07
   6  11   0    0.14    0.08
   0  12   0   -0.11    0.07
  -1  12   0    0.60    0.10
   1  12   0    0.50    0.09
  -2  12   0    0.01    0.08
   2  12   0   -0.02    0.07
   3  12   0    0.03    0.08
  -3  12   0   -0.02    0.08
   4  12   0    0.02    0.08
  -4  12   0   -0.06    0.09
   5  12   0    0.13    0.09
   0  13   0   -0.01    0.08
   1  13   0    0.19    0.09
  -1  13   0    0.23    0.09
   2  13   0    0.02    0.08
  -2  13   0    0.05    0.09
  -3  13   0    0.42    0.11
   3  13   0    0.25    0.09
   4  13   0   -0.24    0.11
   0   0   1   -0.02    0.00
  -1   0   1    1.52    0.06
   1   0   1    1.65    0.06
  -2   0   1 1000.00   33.08
  -3   0   1    6.41    0.23
  -4   0   1   23.33    0.81
   4   0   1   25.02    0.81
   5   0   1    0.56    0.07
  -5   0   1    0.44    0.06
   6   0   1   34.22    1.16
   7   0   1    1.28    0.12
   7   0  -1    1.20    0.14
   8   0   1    3.40    0.22
   8   0  -1    3.70    0.22
   9   0  -1    0.16    0.10
   9   0   1    0.16    0.10
  10   0   1    2.01    0.21
  10   0  -1    2.10    0.22
   0   1  -1  144.64    4.56
   0   1   1  132.91    4.55
   0   1   1  143.79    4.56
  -1   1   1   34.89    1.13
   1   1  -1   34.69    1.13
  -2   1   1  100.48    3.32
  -2  -1   1  101.56    3.31
   2   1   1  104.19    3.32
  -3   1   1    9.68    0.34
   3   1   1    9.65    0.33
  -4   1   1   37.93    1.27
  -4  -1   1   37.97    1.26
   4   1   1   38.50    1.26
  -5   1   1    1.32    0.10
   5  -1   1    1.40    0.11
   5   1   1    1.24    0.09
   6  -1   1    6.83    0.27
   6   1  -1    6.33    0.26
   6   1   1    5.85    0.26
   7   1  -1    0.15    0.08
   7  -1   1    0.17    0.08
   7   1   1    0.23    0.07
   7  -1  -1    0.18    0.09
   8  -1   1    4.33    0.25
   8   1  -1    4.63    0.25
   8  -1  -1    4.35    0.25
   8   1   1    4.45    0.24
   9  -1   1    0.20    0.11
   9   1  -1    0.23    0.10
   9   1   1    0.22    0.09
   9  -1  -1    0.00    0.11
  10  -1   1    0.74    0.14
  10  -1  -1    0.74    0.14
   0   2  -1   23.13    0.76
   0   2   1   23.46    0.76
   1   2  -1    4.70    0.16
  -1   2   1    4.76    0.16
  -1   2   1    4.74    0.17
  -1   2  -1    4.50    0.17
   2   2  -1    2.20    0.09
  -2   2   1    2.17    0.10
  -2   2  -1    2.24    0.10
   2   2   1    2.17    0.09
  -3  -2   1    5.97    0.21
   3   2   1    5.92    0.21
  -4   2   1    7.02    0.27
   4   2   1    7.13    0.26
   5   2  -1   -0.01    0.04
  -5   2   1    0.03    0.05
   5   2   1   -0.01    0.04
   6   2  -1    0.73    0.08
   6  -2   1    0.66    0.09
   6   2   1    0.51    0.07
   7  -2   1    0.24    0.09
   7   2  -1    0.10    0.07
   7   2   1    0.23    0.07
   8   2  -1    0.89    0.11
   8  -2   1    0.89    0.13
   8   2   1    1.00    0.11
   8  -2  -1    0.88    0.13
   9  -2   1    0.00    0.11
   9  -2  -1   -0.02    0.12
  10   2  -1    0.27    0.10
  10  -2   1    0.23    0.12
  10  -2  -1    0.12    0.13
   0   3   1   14.70    0.56
   0   3  -1   19.07    0.56
  -1   3   1    4.82    0.17
  -1   3   1    4.36    0.17
   1   3  -1    4.99    0.17
  -1   3  -1    4.82    0.17
   2   3  -1   11.11    0.36
  -2   3   1   10.78    0.36
  -2   3   1   10.68    0.37
   2   3   1   10.72    0.36
  -2   3  -1    9.39    0.36
  -2   3  -1   10.60    0.37
   3   3  -1    2.25    0.10
  -3   3   1    2.32    0.11
   3   3   1    2.37    0.10
  -3   3  -1    2.31    0.12
   4   3  -1    4.46    0.17
   4   3   1    4.32    0.17
   5   3  -1    1.14    0.08
   5   3  -1    0.86    0.08
   5   3   1    1.01    0.08
  -6   3   1    1.03    0.11
   6   3  -1    1.03    0.10
   6  -3   1    1.04    0.11
   6   3   1    1.09    0.10
   7   3  -1    0.31    0.07
   7   3  -1    0.20    0.07
   7  -3   1    0.12    0.09
   7   3   1    0.25    0.06
   8   3  -1    0.16    0.07
   8  -3   1    0.08    0.10
   8  -3  -1    0.13    0.11
   8   3   1    0.28    0.08
   9   3  -1   -0.04    0.08
   9  -3   1   -0.07    0.10
   9   3   1    0.10    0.09
   9  -3  -1   -0.08    0.11
  10   3  -1    0.02    0.09
  10   3   1   -0.03    0.10
   0   4  -1   46.23    1.51
  -1   4   1    5.48    0.19
   1   4  -1    5.61    0.19
  -1   4   1    4.92    0.20
  -1   4  -1    5.30    0.20
  -2   4   1    0.15    0.03
  -2   4   1    0.11    0.04
   2   4  -1    0.18    0.03
   2   4   1    0.13    0.03
  -2   4  -1    0.13    0.03
  -2   4  -1    0.14    0.04
  -3   4   1    1.76    0.11
   3   4  -1    1.86    0.09
  -3   4  -1    1.71    0.11
   3   4   1    1.86    0.09
  -4   4   1    6.10    0.25
   4   4  -1    5.86    0.22
   4   4   1    5.96    0.23
   5   4  -1    1.01    0.08
  -5   4   1    1.07    0.11
   5   4   1    1.05    0.09
   6  -4   1    0.11    0.08
  -6   4   1    0.13    0.07
   6   4  -1    0.19    0.05
   6   4   1    0.08    0.05
   7  -4   1    0.05    0.08
   7   4  -1    0.04    0.06
   7   4   1    0.10    0.06
   8   4  -1    0.35    0.08
   8  -4   1    0.19    0.11
   8  -4  -1    0.21    0.11
   8   4   1    0.38    0.09
   9   4  -1    0.06    0.08
   9  -4   1    0.10    0.12
   9  -4  -1    0.05    0.12
   9   4   1    0.15    0.09
   0   5  -1    0.03    0.03
   0   5   1    0.02    0.02
  -1   5   1   17.67    0.59
  -1   5   1   17.06    0.59
   1   5  -1   17.74    0.59
  -2   5   1   22.10    0.74
   2   5  -1   21.62    0.73
  -2   5   1   21.51    0.74
   2   5   1   21.55    0.73
  -2   5  -1   22.33    0.74
  -2   5  -1   22.36    0.74
  -3   5   1    4.75    0.20
  -3   5   1    4.71    0.19
   3   5  -1    4.60    0.18
  -3   5  -1    4.79    0.20
   3   5   1    4.56    0.18
  -3   5  -1    4.98    0.19
   4   5  -1    0.53    0.06
  -4   5   1    0.41    0.07
   4   5   1    0.45    0.05
  -5   5   1    1.46    0.13
   5   5  -1    1.44    0.10
   5   5   1    1.48    0.10
   6  -5   1    1.85    0.17
   6   5  -1    2.09    0.13
   6   5   1    2.01    0.13
   7   5  -1    0.24    0.07
   7  -5   1    0.28    0.11
   7   5   1    0.35    0.08
   8  -5   1   -0.05    0.10
   8   5  -1   -0.01    0.07
   8   5   1   -0.05    0.07
   8  -5  -1   -0.10    0.12
   9   5  -1    0.11    0.09
   9  -5   1    0.04    0.12
   9   5   1   -0.05    0.08
   9  -5  -1    0.00    0.12
   0   6  -1   17.30    0.57
   0   6   1   15.94    0.56
  -1   6   1    0.85    0.07
   1   6  -1    0.92    0.07
   1   6   1    0.90    0.06
  -2   6   1    0.18    0.04
   2   6  -1    0.15    0.04
  -2   6   1    0.15    0.05
   2   6   1    0.23    0.04
  -3   6   1    1.07    0.09
   3   6  -1    1.06    0.08
  -3   6   1    0.90    0.10
  -3   6  -1    1.04    0.09
   3   6   1    1.07    0.08
   4   6  -1    4.02    0.17
  -4   6   1    4.10    0.20
   4   6   1    3.94    0.17
   5   6  -1    0.88    0.08
  -5   6   1    0.80    0.11
   5   6   1    0.84    0.08
   6  -6   1    0.06    0.10
   6   6  -1    0.13    0.06
   6   6   1    0.15    0.06
   7   6  -1    0.04    0.06
   7  -6   1   -0.15    0.10
   7   6   1    0.01    0.06
   8  -6   1    0.24    0.13
   8   6  -1    0.31    0.08
   8  -6  -1    0.06    0.12
   8   6   1    0.37    0.09
   9  -6   1    0.01    0.15
   9   6  -1    0.23    0.09
   9  -6  -1    0.01    0.15
   9   6   1    0.17    0.09
   0   7  -1    0.15    0.04
   2   7  -1    4.19    0.17
  -2   7   1    4.06    0.18
  -2   7   1    4.02    0.18
   2   7   1    4.10    0.17
  -3   7   1    3.63    0.17
  -3   7   1    3.42    0.17
   3   7  -1    3.39    0.15
  -3   7  -1    3.23    0.17
   3   7   1    3.16    0.15
   4   7  -1    0.19    0.05
  -4   7   1    0.07    0.07
   4   7   1    0.13    0.05
   5  -7   1    1.69    0.17
  -5   7   1    1.69    0.16
   5   7  -1    1.72    0.12
   5   7   1    1.88    0.12
   6   7  -1    1.15    0.11
   6  -7   1    1.00    0.15
   6   7   1    1.06    0.11
   7  -7   1    0.31    0.13
   7   7  -1    0.24    0.08
   7  -7  -1    0.21    0.13
   7   7   1    0.27    0.08
   8  -7   1    0.06    0.13
   8   7  -1    0.02    0.08
   8   7   1    0.11    0.09
   8  -7  -1   -0.19    0.14
   9   7  -1    0.11    0.10
   0   8  -1    9.10    0.34
   0   8   1    9.23    0.34
   1   8  -1    4.09    0.17
  -1   8   1    3.76    0.17
  -1   8  -1    3.35    0.17
   1   8   1    3.89    0.17
  -2   8   1   13.27    0.50
  -2   8   1   14.11    0.50
   2  -8   1   14.69    0.50
   2   8  -1   13.93    0.49
   2   8   1   14.28    0.49
  -2   8  -1   13.13    0.49
   3   8  -1    2.93    0.15
  -3   8   1    2.59    0.16
   3  -8   1    2.94    0.17
  -3   8   1    2.70    0.17
   3   8   1    3.10    0.15
  -3   8  -1    2.94    0.16
   4  -8   1    3.98    0.23
   4   8  -1    3.89    0.18
  -4   8   1    3.75    0.20
  -4   8   1    3.80    0.21
   4   8   1    3.85    0.18
   5   8  -1    1.37    0.12
   5  -8   1    1.03    0.14
   5   8   1    1.18    0.12
   6   8  -1    1.71    0.14
   6  -8   1    1.46    0.18
   6   8   1    1.49    0.14
   7   8  -1    0.22    0.08
   7  -8   1    0.45    0.16
   7  -8  -1    0.45    0.15
   7   8   1    0.39    0.09
   8   8  -1    0.37    0.10
   8  -8   1    0.41    0.18
   8  -8  -1    0.34    0.16
   8   8   1    0.41    0.10
   0   9  -1    1.67    0.11
   0   9   1    1.51    0.11
   1   9  -1   -0.08    0.05
  -1   9   1   -0.05    0.05
  -1   9  -1    0.00    0.05
   1   9   1   -0.01    0.05
  -2   9   1    0.13    0.06
   2   9  -1    0.06    0.06
   2   9   1    0.04    0.05
  -2   9  -1    0.04    0.05
   3   9  -1    0.52    0.08
   3  -9   1    0.56    0.10
  -3   9   1    0.66    0.09
  -3   9  -1    0.57    0.08
   3   9   1    0.53    0.08
   4   9  -1    1.61    0.13
   4  -9   1    1.62    0.15
  -4   9   1    1.75    0.14
   4   9   1    1.48    0.13
  -4   9  -1    1.71    0.15
   5   9  -1    0.02    0.06
   5  -9   1   -0.03    0.11
   5   9   1    0.05    0.07
   6  -9   1    0.27    0.14
   6   9  -1    0.14    0.08
   6  -9  -1    0.15    0.14
   6   9   1    0.18    0.08
   7   9  -1    0.29    0.09
   7  -9   1    0.36    0.16
   7  -9  -1    0.17    0.17
   7   9   1    0.38    0.09
   8   9  -1    0.31    0.10
   0  10  -1   -0.07    0.05
   0  10   1    0.00    0.06
   1  10  -1    1.07    0.10
  -1  10   1    1.30    0.11
   1  10   1    1.08    0.11
  -1  10  -1    1.12    0.11
   2  10  -1    0.23    0.07
  -2  10   1    0.23    0.07
  -2  10  -1    0.22    0.07
   2  10   1    0.23    0.07
  -3  10   1    1.22    0.12
   3  10  -1    1.34    0.11
   3  10   1    1.34    0.12
  -3  10  -1    1.21    0.12
  -4  10   1    0.00    0.08
   4 -10   1    0.05    0.11
   4  10  -1   -0.06    0.06
  -4  10  -1    0.06    0.08
   4  10   1   -0.04    0.07
   5  10  -1   -0.03    0.07
   5 -10   1    0.05    0.11
   5 -10  -1   -0.07    0.11
   5  10   1   -0.08    0.07
   6  10  -1    0.07    0.08
   6 -10   1   -0.08    0.12
   6 -10  -1    0.01    0.13
   6  10   1   -0.01    0.08
   7  10  -1   -0.04    0.08
   7 -10   1    0.13    0.15
   7 -10  -1    0.04    0.16
   7  10   1   -0.02    0.08
   0  11   1    0.40    0.08
   0  11  -1    0.50    0.08
  -1  11   1    0.41    0.08
   1  11  -1    0.57    0.09
   1  11   1    0.40    0.08
  -1  11  -1    0.50    0.09
   2  11  -1    0.07    0.07
  -2  11   1   -0.01    0.07
  -2  11  -1    0.09    0.07
   2  11   1    0.03    0.07
   3  11  -1    0.07    0.07
  -3  11   1   -0.01    0.08
  -3  11  -1    0.06    0.08
   3  11   1   -0.02    0.07
   4  11  -1    0.21    0.08
  -4  11   1    0.25    0.10
  -4  11  -1    0.07    0.09
   4  11   1    0.18    0.08
   5  11  -1    0.22    0.08
   5  11   1    0.21    0.08
   6  11  -1    0.03    0.08
   6  11   1   -0.04    0.08
   0  12  -1   -0.03    0.07
   0  12   1   -0.12    0.07
  -1  12   1    0.74    0.11
   1  12  -1    0.84    0.11
   1  12   1    0.80    0.11
  -1  12  -1    0.78    0.10
   2  12  -1    0.06    0.07
  -2  12   1   -0.06    0.08
  -2  12  -1   -0.03    0.07
   2  12   1   -0.07    0.07
   3  12  -1    0.90    0.11
  -3  12   1    0.71    0.12
   3  12   1    0.81    0.11
  -3  12  -1    0.68    0.11
   4  12  -1    0.02    0.08
  -4  12   1    0.01    0.10
  -4  12  -1    0.04    0.09
   4  12   1   -0.14    0.07
   5  12  -1    0.04    0.08
   5  12   1    0.00    0.08
   0  13   1    0.04    0.08
   0  13  -1    0.01    0.08
  -1  13   1    0.16    0.09
   1  13  -1    0.16    0.09
   1  13   1    0.23    0.09
  -1  13  -1    0.33    0.09
  -2  13   1    0.13    0.09
   2  13  -1    0.06    0.08
   2  13   1   -0.03    0.08
  -2  13  -1    0.09    0.08
  -3  13   1    0.07    0.09
   3  13  -1   -0.07    0.08
  -3  13  -1    0.17    0.09
   3  13   1   -0.09    0.08
   4  13  -1    0.05    0.13
   0   0   2   10.42    0.34
  -1   0   2   15.92    0.52
   1   0   2   15.79    0.52
   2   0   2   15.05    0.51
  -2   0   2   15.34    0.51
  -3   0   2   11.08    0.41
   3   0   2   12.59    0.41
  -5   0   2    0.09    0.04
   5   0   2    0.06    0.04
   6   0   2    3.59    0.20
  -6   0   2    4.59    0.20
   7   0   2    0.10    0.07
   8   0   2   -0.08    0.10
   8   0  -2    0.37    0.11
   9   0   2    0.21    0.10
   9   0  -2   -0.20    0.10
  10   0   2    0.49    0.13
  10   0  -2    0.46    0.13
   0   1   2  150.54    4.75
   0  -1   2  143.07    4.75
   0   1  -2  150.77    4.75
   0   1   2  141.78    4.75
   1   1  -2   27.65    0.90
   1  -1   2   28.35    0.90
  -1   1   2   27.36    0.90
   1   1   2   27.01    0.90
  -2   1   2   47.34    1.73
  -2  -1   2   55.98    1.73
   2   1   2   55.63    1.73
   3  -1   2   10.22    0.36
  -3   1   2   10.36    0.36
   3   1   2   10.48    0.36
  -4   1   2   18.56    0.64
   4  -1   2   19.08    0.64
  -4  -1   2   18.37    0.64
   4   1   2   19.00    0.64
  -5   1   2    0.76    0.08
   5  -1   2    0.87    0.09
  -5  -1   2    0.83    0.08
   5   1   2    0.60    0.07
  -6   1   2    4.47    0.20
   6  -1   2    4.19    0.20
   6   1   2    3.38    0.20
   7   1  -2    0.40    0.09
   7  -1   2    0.50    0.09
   7   1   2    0.41    0.08
   8  -1   2    0.92    0.13
   8   1  -2    0.90    0.12
   8   1   2    0.96    0.12
   8  -1  -2    1.13    0.14
   9  -1   2    0.17    0.10
   9   1  -2    0.00    0.09
   9   1   2    0.13    0.09
   9  -1  -2   -0.12    0.11
  10  -1   2    0.45    0.13
  10  -1  -2    0.43    0.13
   0   2   2   27.76    0.95
   0   2   2   30.19    0.95
   0   2  -2   29.50    0.95
  -1   2   2   26.04    0.80
   1   2  -2   24.23    0.80
   1  -2   2   23.81    0.80
  -1   2   2   24.28    0.80
  -1   2  -2   24.31    0.80
   1   2   2   23.70    0.80
   2   2  -2    7.23    0.24
  -2   2   2    6.45    0.24
   3  -2   2    8.16    0.31
   3   2   2    9.11    0.30
  -4   2   2    4.40    0.18
   4  -2   2    4.07    0.18
  -4  -2   2    4.27    0.17
   4   2   2    4.09    0.17
  -5   2   2    0.26    0.06
   5  -2   2    0.13    0.06
   5   2   2    0.14    0.04
   6  -2   2    0.15    0.07
  -6   2   2    0.24    0.07
   6   2   2    0.05    0.05
   7   2  -2    0.49    0.09
   7  -2   2    0.47    0.10
   7   2   2    0.48    0.08
   8   2  -2    0.11    0.09
   8  -2   2    0.22    0.10
   8  -2  -2    0.15    0.11
   8   2   2    0.11    0.08
   9  -2   2    0.01    0.10
   9  -2  -2   -0.06    0.11
  10   2  -2    0.09    0.09
  10  -2   2    0.24    0.12
  10  -2  -2    0.15    0.12
   0   3  -2   27.35    0.90
   0   3   2   27.77    0.90
  -1   3   2   25.10    0.81
   1   3  -2   24.36    0.80
   1  -3   2   24.07    0.81
  -1   3   2   24.66    0.81
  -1   3  -2   24.24    0.81
   2   3  -2    6.54    0.21
  -2   3   2    5.17    0.21
  -2   3   2    6.50    0.23
  -3   3   2    9.30    0.33
   3   3  -2    9.11    0.32
   3   3   2    9.17    0.32
   4   3  -2    4.92    0.18
   4  -3   2    4.70    0.20
   4   3   2    4.71    0.19
   4   3   2    4.83    0.18
   5   3  -2    3.31    0.14
   5   3   2    3.22    0.14
   6   3  -2    0.23    0.06
  -6   3   2    0.32    0.08
   6   3  -2    0.32    0.06
   6  -3   2    0.29    0.07
   6   3   2    0.21    0.05
   7  -3   2    0.50    0.10
   7   3  -2    0.60    0.09
   7   3  -2    0.51    0.08
   7   3   2    0.58    0.08
   8   3  -2    0.33    0.08
   8  -3   2    0.28    0.11
   8  -3  -2    0.21    0.13
   9  -3   2    0.27    0.13
   9   3  -2    0.23    0.09
   9   3   2    0.22    0.09
   9  -3  -2    0.05    0.12
  10   3  -2   -0.09    0.09
  10   3   2    0.16    0.15
   0   4   2    0.23    0.03
   0   4  -2    0.35    0.04
   1  -4   2   90.13    3.05
  -1   4   2   92.60    3.05
   1   4  -2   93.63    3.05
  -1   4   2   96.51    3.05
  -1   4  -2   96.34    3.05
  -2   4   2    0.48    0.05
  -2   4   2    0.61    0.05
   2   4  -2    0.61    0.05
   2   4   2    0.42    0.04
   3   4  -2   24.94    0.83
  -3   4   2   25.79    0.83
  -3   4   2   24.73    0.84
   3   4   2   24.18    0.83
   4  -4   2    0.25    0.06
  -4   4   2    0.21    0.06
   4   4  -2    0.26    0.04
   4   4   2    0.28    0.05
   5  -4   2    7.73    0.31
  -5   4   2    7.56    0.31
   5   4  -2    7.51    0.28
   5   4   2    7.80    0.29
   6  -4   2    0.02    0.07
   6   4  -2    0.12    0.05
  -6   4   2    0.03    0.06
   6   4   2    0.14    0.06
   7  -4   2    1.26    0.13
   7   4  -2    1.26    0.11
   7   4   2    1.19    0.11
   8   4  -2    0.12    0.08
   8  -4   2    0.02    0.10
   8   4   2    0.04    0.08
   8  -4  -2    0.11    0.13
   9   4  -2    0.26    0.09
   9  -4   2    0.20    0.12
   9   4   2    0.15    0.09
   9  -4  -2    0.06    0.14
   0   5  -2   -0.02    0.03
   0   5   2    0.04    0.03
  -1   5   2    6.15    0.22
  -1   5   2    5.81    0.22
   1   5  -2    6.14    0.22
   1   5   2    5.76    0.22
  -1   5  -2    6.44    0.22
   2   5  -2    0.20    0.04
  -2   5   2    0.22    0.04
  -2   5   2    0.20    0.04
   2   5   2    0.26    0.04
  -3   5   2    2.12    0.11
   3   5  -2    1.97    0.10
  -3   5   2    2.12    0.12
  -3   5  -2    1.60    0.10
   3   5   2    2.10    0.10
   4   5  -2    0.14    0.04
   4  -5   2    0.03    0.06
  -4   5   2    0.03    0.05
   4   5   2    0.19    0.05
   5   5  -2    2.04    0.11
  -5   5   2    2.28    0.15
   5  -5   2    2.25    0.15
   5   5   2    2.09    0.12
   6   5  -2    0.23    0.06
  -6   5   2    0.19    0.08
   6  -5   2    0.12    0.08
   6   5   2    0.19    0.06
   7   5  -2    0.30    0.07
   7  -5   2    0.33    0.10
   7   5   2    0.45    0.08
   8  -5   2   -0.05    0.10
   8   5  -2    0.13    0.07
   8   5   2    0.00    0.08
   8  -5  -2   -0.15    0.11
   9  -5   2    0.21    0.14
   9   5  -2    0.06    0.08
   9   5   2    0.05    0.09
   9  -5  -2   -0.05    0.12
   0   6  -2   10.49    0.37
   0   6   2   10.39    0.37
  -1   6   2    4.21    0.17
  -1   6   2    3.87    0.16
   1   6  -2    3.99    0.16
  -1   6  -2    4.06    0.16
   2   6  -2    1.16    0.07
  -2   6   2    0.86    0.08
  -2   6   2    1.06    0.08
   2  -6   2    0.73    0.08
  -3   6   2    1.47    0.11
   3   6  -2    1.58    0.09
   3  -6   2    1.39    0.11
  -3   6   2    1.57    0.10
   3   6   2    1.57    0.09
  -4   6   2    2.85    0.16
   4  -6   2    2.95    0.17
   4   6  -2    2.86    0.13
   4   6   2    2.70    0.14
  -5   6   2    0.21    0.08
   5   6  -2    0.15    0.05
   5  -6   2    0.16    0.08
   5   6   2    0.31    0.06
   6  -6   2    0.10    0.10
  -6   6   2    0.12    0.09
   6   6  -2    0.08    0.06
   6   6   2    0.17    0.06
   7   6  -2    0.25    0.07
   7  -6   2    0.21    0.11
   7   6   2    0.22    0.07
   8  -6   2    0.03    0.13
   8   6  -2    0.03    0.07
   8   6   2    0.01    0.07
   8  -6  -2   -0.03    0.13
   9  -6   2    0.00    0.14
   9   6  -2    0.12    0.09
   9   6   2    0.06    0.09
   0   7   2    0.21    0.04
  -1   7   2    1.27    0.09
   1   7  -2    1.59    0.09
  -1   7  -2    1.14    0.08
   2   7  -2    0.38    0.05
  -2   7   2    0.22    0.06
   2  -7   2    0.10    0.06
  -2   7   2    0.13    0.06
   2   7   2    0.15    0.04
   3   7  -2    3.28    0.15
  -3   7   2    3.01    0.16
  -3   7   2    3.18    0.17
   3  -7   2    3.21    0.17
   3   7   2    3.37    0.15
  -3   7  -2    2.98    0.16
   4  -7   2    1.88    0.15
  -4   7   2    1.70    0.15
   4   7  -2    2.01    0.12
  -4   7   2    1.96    0.14
   4   7   2    2.04    0.12
   5  -7   2    0.41    0.11
  -5   7   2    0.45    0.10
   5   7  -2    0.54    0.07
   5   7   2    0.58    0.08
   6   7  -2    0.11    0.06
   6  -7   2   -0.03    0.11
   6   7   2    0.13    0.07
   7   7  -2    0.83    0.10
   7  -7   2    0.77    0.15
   7   7   2    0.91    0.11
   8   7  -2    0.46    0.10
   8  -7   2    0.46    0.14
   8   7   2    0.35    0.10
   8  -7  -2    0.38    0.15
   0   8   2    4.63    0.20
   0   8  -2    4.89    0.20
   1   8  -2    7.82    0.29
  -1   8   2    7.51    0.29
  -1   8  -2    7.33    0.29
   1   8   2    7.47    0.29
   2   8  -2   10.50    0.37
  -2   8   2   10.52    0.38
   2  -8   2   10.42    0.38
  -2   8   2    9.72    0.38
  -2   8  -2    9.79    0.38
   2   8   2   10.31    0.38
   3   8  -2    6.68    0.26
   3  -8   2    7.17    0.28
  -3   8   2    6.62    0.28
  -3   8   2    6.05    0.27
   3   8   2    6.79    0.26
  -3   8  -2    6.51    0.27
  -4   8   2    2.34    0.15
  -4   8   2    2.30    0.17
   4   8  -2    2.40    0.14
   4  -8   2    2.36    0.18
   4   8   2    2.36    0.14
   5  -8   2    1.86    0.19
  -5   8   2    1.55    0.17
   5   8  -2    1.51    0.12
   5   8   2    1.60    0.13
   6  -8   2    1.99    0.21
   6   8  -2    1.62    0.14
   6   8   2    1.95    0.15
   7  -8   2    0.79    0.16
   7   8  -2    0.92    0.11
   7   8   2    0.84    0.11
   7  -8  -2    0.69    0.19
   8   8  -2    0.35    0.09
   8  -8   2    0.33    0.15
   8  -8  -2    0.24    0.16
   8   8   2    0.30    0.10
   0   9  -2    0.09    0.05
   0   9   2    0.19    0.06
   1   9  -2    0.95    0.09
  -1   9   2    0.63    0.08
   1   9   2    0.86    0.08
  -1   9  -2    0.87    0.09
  -2   9   2    0.67    0.08
   2   9  -2    0.51    0.07
  -2   9   2    0.56    0.08
   2   9   2    0.64    0.08
  -2   9  -2    0.68    0.08
  -3   9   2    1.11    0.11
  -3   9   2    1.00    0.11
   3   9  -2    1.15    0.11
   3  -9   2    1.13    0.11
   3   9   2    1.10    0.11
  -3   9  -2    1.24    0.11
  -4   9   2    0.13    0.08
   4  -9   2    0.11    0.09
  -4   9   2    0.04    0.08
   4   9  -2    0.06    0.06
   4   9   2    0.03    0.06
   5   9  -2    0.45    0.08
   5  -9   2    0.51    0.12
   5   9   2    0.49    0.09
   6  -9   2    0.10    0.12
   6   9  -2    0.12    0.07
   6   9   2    0.15    0.08
   7   9  -2    0.24    0.09
   7  -9   2    0.23    0.14
   7   9   2    0.15    0.09
   7  -9  -2    0.05    0.14
   8   9  -2    0.16    0.10
   0  10   2    0.14    0.06
   0  10  -2    0.22    0.07
  -1  10   2    0.23    0.07
   1  10  -2    0.22    0.07
  -1  10  -2    0.28    0.07
   1  10   2    0.26    0.07
  -2  10   2    0.58    0.09
   2  10  -2    0.78    0.09
   2  10   2    0.62    0.08
  -2  10  -2    0.55    0.08
  -3  10   2    0.12    0.07
   3  10  -2    0.05    0.06
  -3  10  -2    0.11    0.07
   3  10   2    0.09    0.07
   4  10  -2    0.00    0.06
  -4  10   2    0.10    0.08
  -4  10  -2    0.05    0.08
   4  10   2    0.03    0.07
   5  10  -2    0.04    0.07
   5 -10   2    0.07    0.10
   5  10   2    0.06    0.08
   6 -10   2   -0.07    0.11
   6  10  -2    0.03    0.08
   6  10   2   -0.05    0.08
   6 -10  -2   -0.07    0.14
   7  10  -2   -0.03    0.08
   7 -10   2    0.05    0.14
   7 -10  -2   -0.16    0.16
   7  10   2   -0.01    0.09
   0  11  -2    1.02    0.10
   0  11   2    1.04    0.11
   1  11  -2    0.83    0.10
  -1  11   2    0.65    0.09
   1  11   2    0.58    0.09
  -1  11  -2    0.62    0.09
  -2  11   2    0.26    0.08
   2  11  -2    0.21    0.07
  -2  11  -2    0.43    0.08
   2  11   2    0.16    0.07
   3  11  -2    0.61    0.09
  -3  11   2    0.40    0.10
   3  11   2    0.51    0.09
  -3  11  -2    0.64    0.10
  -4  11   2    0.39    0.11
   4  11  -2    0.43    0.09
  -4  11  -2    0.54    0.10
   4  11   2    0.43    0.09
   5  11  -2    0.11    0.08
   5  11   2    0.08    0.08
   6  11  -2    0.07    0.08
   6  11   2    0.00    0.08
   0  12  -2    0.41    0.09
   0  12   2    0.36    0.09
  -1  12   2    1.00    0.12
   1  12  -2    1.10    0.11
   1  12   2    1.06    0.12
  -1  12  -2    1.16    0.12
  -2  12   2    0.19    0.09
   2  12  -2    0.27    0.08
   2  12   2    0.31    0.09
  -2  12  -2    0.30    0.09
   3  12  -2    0.44    0.09
  -3  12   2    0.39    0.11
  -3  12  -2    0.69    0.10
   3  12   2    0.56    0.10
   4  12  -2    0.32    0.09
  -4  12   2    0.34    0.11
  -4  12  -2    0.24    0.10
   4  12   2    0.24    0.09
   5  12  -2    0.16    0.09
   5  12   2    0.30    0.10
   0  13  -2    0.65    0.11
   0  13   2    0.64    0.11
   1  13  -2    0.18    0.09
  -1  13   2    0.16    0.10
   1  13   2    0.10    0.09
  -1  13  -2    0.19    0.09
  -2  13   2    0.05    0.10
   2  13  -2    0.35    0.09
  -2  13  -2    0.25    0.09
   2  13   2    0.04    0.09
   3  13  -2   -0.08    0.08
  -3  13   2    0.10    0.10
  -3  13  -2    0.05    0.08
   3  13   2   -0.12    0.08
   4  13  -2    0.07    0.12
   0   0   3   -0.01    0.01
   1   0   3   87.16    2.97
  -1   0   3   96.19    2.98
  -2   0   3   44.29    1.44
   2   0   3   43.68    1.44
   3   0   3    9.25    0.32
  -3   0   3    9.11    0.32
   4   0   3   -0.13    0.04
  -4   0   3    0.22    0.04
  -5   0   3    3.35    0.16
   5   0   3    3.62    0.17
  -6   0   3    3.09    0.16
   7   0   3    0.19    0.08
   8   0  -3   -0.11    0.09
   9   0   3    0.17    0.10
   9   0  -3   -0.09    0.10
  10   0  -3    0.35    0.13
  10   0   3    0.36    0.13
   0   1   3   29.05    0.99
   0   1  -3   30.52    0.98
   0   1   3   30.60    0.98
   0  -1   3   30.34    0.98
  -1   1   3    3.68    0.13
   1  -1   3    3.71    0.14
  -1  -1   3    4.00    0.14
   1   1   3    4.20    0.14
   2   1   3   14.42    0.49
  -2  -1   3   14.79    0.49
   3  -1   3    0.76    0.06
  -3   1   3    0.77    0.06
   3   1   3    0.54    0.05
   4  -1   3    8.72    0.31
  -4   1   3    8.45    0.31
   4   1   3    8.03    0.30
  -4  -1   3    8.31    0.30
   5  -1   3    4.30    0.19
  -5   1   3    4.17    0.19
  -5  -1   3    4.34    0.18
   5   1   3    4.29    0.18
  -6   1   3    0.45    0.07
   6  -1   3    0.11    0.08
  -6  -1   3    0.47    0.07
  -7   1   3    0.07    0.07
   7  -1   3    0.10    0.07
   7   1   3    0.03    0.06
   8   1  -3    1.13    0.14
   8  -1   3    0.83    0.13
   8   1   3    0.82    0.12
   9   1  -3    0.12    0.11
   9  -1   3    0.21    0.11
   9   1   3    0.07    0.09
   9  -1  -3    0.01    0.11
  10  -1   3    0.11    0.11
  10  -1  -3   -0.07    0.13
   0   2   3   86.76    2.91
   0   2  -3   91.21    2.92
   0   2   3   91.64    2.91
  -1   2   3   45.05    1.41
   1   2  -3   43.44    1.41
   1  -2   3   42.92    1.41
  -1   2   3   41.44    1.41
  -1   2  -3   42.64    1.41
   1   2   3   44.35    1.41
   1   2   3   42.69    1.41
  -2   2   3    0.36    0.04
   2   2  -3    0.54    0.04
  -2   2   3    0.53    0.04
   2   2   3    0.51    0.04
   3   2  -3    5.83    0.20
   3  -2   3    6.13    0.22
  -3   2   3    5.30    0.21
  -3  -2   3    5.58    0.20
   3   2   3    5.59    0.20
  -4   2   3   10.08    0.36
  -4  -2   3    9.76    0.35
   4   2   3    9.73    0.35
  -5   2   3    0.68    0.08
   5  -2   3    0.67    0.08
   5   2   3    0.83    0.08
  -5  -2   3    0.74    0.08
  -6   2   3    0.20    0.07
   6  -2   3    0.14    0.07
   6   2   3    0.06    0.06
   7  -2   3    0.32    0.09
   7   2  -3    0.35    0.09
  -7   2   3    0.29    0.08
   7   2   3    0.30    0.07
   8   2  -3    0.11    0.09
   8  -2   3    0.19    0.10
   8   2   3    0.15    0.08
   9  -2   3    0.13    0.10
   9  -2  -3   -0.10    0.11
  10  -2   3    0.18    0.14
  10  -2  -3   -0.13    0.12
   0   3  -3   68.03    2.20
   0   3   3   69.63    2.20
   0   3   3   65.41    2.20
   1  -3   3    0.46    0.05
  -1   3   3    0.55    0.05
  -1   3   3    0.58    0.04
   1   3  -3    0.50    0.04
  -1   3  -3    0.53    0.04
   2   3  -3   49.81    1.62
  -2   3   3   49.81    1.63
   2  -3   3   49.10    1.63
   3   3  -3    0.46    0.04
   3  -3   3    0.45    0.05
  -3   3   3    0.40    0.05
   3   3   3    0.25    0.04
   4   3  -3    7.43    0.26
   4  -3   3    7.09    0.28
   4   3   3    7.13    0.26
  -5   3   3    0.10    0.05
   5   3  -3    0.16    0.04
   5  -3   3    0.00    0.04
   5   3   3    0.09    0.04
   6   3  -3    3.37    0.15
   6  -3   3    3.24    0.18
  -6   3   3    3.43    0.19
   6   3   3    3.30    0.16
   7   3  -3    0.14    0.08
  -7   3   3   -0.05    0.07
   7  -3   3    0.12    0.08
   7   3  -3    0.25    0.06
   7   3   3    0.17    0.06
   8   3  -3    0.26    0.08
   8  -3   3    0.18    0.10
   9  -3   3    0.04    0.11
   9   3  -3   -0.08    0.07
   9  -3  -3   -0.11    0.12
   9   3   3    0.03    0.09
   0   4  -3   15.15    0.51
   0   4   3   15.90    0.52
   0   4   3   14.85    0.51
   1   4  -3   60.25    2.01
   1  -4   3   60.97    2.01
  -1   4   3   60.92    2.02
  -1   4   3   65.24    2.01
  -1   4  -3   60.95    2.01
   1   4   3   61.96    2.01
   2   4  -3    4.15    0.16
  -2   4   3    4.37    0.16
  -2   4   3    4.18    0.17
   2  -4   3    4.03    0.17
   2   4   3    3.87    0.16
  -2   4  -3    4.19    0.16
  -3   4   3   31.09    1.01
   3  -4   3   30.22    1.02
  -3   4   3   30.94    1.02
   3   4  -3   31.05    1.01
   3   4   3   29.08    1.01
  -4   4   3    5.76    0.24
   4   4  -3    5.63    0.21
   4  -4   3    5.59    0.23
   4   4   3    5.60    0.22
   5  -4   3    2.86    0.16
  -5   4   3    3.05    0.16
   5   4  -3    2.79    0.13
   5   4   3    2.80    0.14
   6  -4   3    0.60    0.09
   6   4  -3    0.68    0.07
  -6   4   3    0.68    0.09
   6   4   3    0.73    0.08
  -7   4   3    1.44    0.16
   7  -4   3    1.60    0.16
   7   4  -3    1.76    0.12
   7   4   3    1.86    0.14
   8   4  -3    0.20    0.08
   8  -4   3    0.11    0.11
   8   4   3    0.19    0.08
   9   4  -3    0.19    0.09
   9  -4   3    0.04    0.11
   9  -4  -3    0.07    0.14
   9   4   3    0.24    0.09
   0   5  -3    3.73    0.15
   0   5   3    3.76    0.15
   1   5  -3    7.98    0.28
  -1   5   3    7.91    0.28
  -1   5   3    7.89    0.28
   1   5   3    7.56    0.28
  -1   5  -3    7.88    0.28
   2  -5   3   12.55    0.45
   2   5  -3   13.02    0.44
  -2   5   3   12.95    0.45
  -2   5   3   12.97    0.45
  -2   5  -3   13.11    0.45
   3  -5   3    3.61    0.17
   3   5  -3    3.53    0.15
  -3   5   3    3.68    0.17
  -3   5   3    3.84    0.16
   4  -5   3   -0.03    0.05
   4   5  -3    0.03    0.04
  -4   5   3   -0.02    0.05
   4   5   3    0.10    0.04
   5  -5   3    2.20    0.15
   5   5  -3    2.18    0.12
  -5   5   3    2.36    0.15
   5   5   3    2.24    0.13
   6  -5   3    0.49    0.10
  -6   5   3    0.47    0.09
   6   5  -3    0.58    0.07
   6   5   3    0.61    0.08
   7  -5   3    0.46    0.11
   7   5  -3    0.43    0.08
  -7   5   3    0.41    0.11
   7   5   3    0.54    0.09
   8  -5   3    0.08    0.11
   8   5  -3    0.09    0.07
   8   5   3    0.05    0.08
   9  -5   3    0.16    0.12
   9   5  -3    0.17    0.09
   9  -5  -3    0.01    0.13
   9   5   3    0.15    0.09
   0   6   3    0.49    0.05
   0   6  -3    0.50    0.05
  -1   6   3   11.20    0.40
   1   6  -3   11.81    0.40
  -1   6   3   11.60    0.40
  -1   6  -3   11.22    0.40
   1   6   3   11.87    0.40
   2  -6   3    1.93    0.11
  -2   6   3    1.76    0.11
   2   6  -3    1.92    0.10
  -2   6   3    1.86    0.10
  -2   6  -3    1.80    0.10
  -3   6   3    4.02    0.18
   3   6  -3    4.22    0.17
   3  -6   3    4.04    0.19
  -3   6   3    4.14    0.19
   4   6  -3    0.73    0.07
  -4   6   3    0.66    0.09
   4  -6   3    0.67    0.09
   4   6   3    0.93    0.08
   5   6  -3    0.81    0.08
   5  -6   3    0.78    0.10
  -5   6   3    0.81    0.10
   5   6   3    0.87    0.08
  -6   6   3    0.03    0.08
   6   6  -3    0.15    0.06
   6  -6   3    0.00    0.09
   6   6   3    0.09    0.06
   7  -6   3    0.53    0.12
   7   6  -3    0.54    0.08
   7   6   3    0.52    0.09
   8   6  -3   -0.03    0.07
   8  -6   3    0.04    0.11
   8   6   3   -0.02    0.08
   9   6  -3   -0.02    0.09
   9   6   3   -0.01    0.09
   0   7  -3   14.40    0.49
   0   7   3   14.07    0.50
   1   7  -3    4.41    0.18
  -1   7   3    4.29    0.19
  -1   7  -3    4.52    0.18
  -2   7   3    0.68    0.08
   2   7  -3    1.02    0.08
   2  -7   3    0.81    0.08
  -2   7   3    0.79    0.08
  -2   7  -3    0.93    0.08
   3  -7   3    2.64    0.15
  -3   7   3    2.60    0.15
  -3   7   3    2.51    0.15
   3   7  -3    2.75    0.13
  -3   7  -3    2.34    0.14
   3   7   3    2.72    0.13
   4  -7   3    4.29    0.21
  -4   7   3    3.95    0.20
   4   7  -3    4.35    0.18
  -4   7   3    4.31    0.21
   4   7   3    4.12    0.19
   5   7  -3    2.83    0.15
   5  -7   3    2.88    0.20
  -5   7   3    3.12    0.19
   5   7   3    2.89    0.16
   6  -7   3    1.04    0.14
   6   7  -3    1.27    0.11
  -6   7   3    1.09    0.14
   6   7   3    1.29    0.13
   7  -7   3    0.64    0.14
   7   7  -3    0.64    0.09
   7   7   3    0.70    0.10
   8   7  -3    0.63    0.10
   8  -7   3    0.48    0.16
   8   7   3    0.59    0.11
   8  -7  -3    0.43    0.16
   0   8  -3    8.63    0.33
   0   8   3    8.83    0.33
  -1   8   3   10.98    0.42
   1   8  -3   12.33    0.42
   1   8   3   11.75    0.42
  -1   8  -3   11.40    0.42
   2   8  -3   10.46    0.37
   2  -8   3   10.41    0.38
  -2   8   3    9.93    0.38
  -2   8   3   10.28    0.38
  -2   8  -3    9.65    0.37
   2   8   3   10.07    0.37
  -3   8   3    5.99    0.25
   3   8  -3    5.61    0.23
   3  -8   3    5.90    0.25
  -3   8   3    5.25    0.24
  -3   8  -3    5.53    0.24
   3   8   3    5.60    0.23
  -4   8   3    2.54    0.17
   4  -8   3    2.41    0.18
  -4   8   3    2.10    0.15
   4   8  -3    2.35    0.14
   4   8   3    2.43    0.14
   5   8  -3    2.23    0.14
   5  -8   3    2.43    0.19
  -5   8   3    2.48    0.19
   5   8   3    2.19    0.15
   6  -8   3    1.98    0.21
  -6   8   3    2.11    0.20
   6   8  -3    1.96    0.14
   6   8   3    2.24    0.16
   7   8  -3    0.48    0.09
   7  -8   3    0.65    0.14
   7   8   3    0.56    0.10
   8   8  -3    0.14    0.08
   8  -8   3    0.30    0.16
   8  -8  -3    0.27    0.17
   8   8   3    0.44    0.11
   0   9   3   -0.03    0.05
   0   9  -3    0.04    0.05
   1   9  -3    0.58    0.07
  -1   9   3    0.47    0.07
  -1   9  -3    0.69    0.08
   1   9   3    0.52    0.07
  -2   9   3    0.63    0.08
   2   9  -3    0.72    0.08
  -2   9   3    0.64    0.09
  -2   9  -3    0.66    0.08
   2   9   3    0.77    0.08
  -3   9   3    0.18    0.08
   3   9  -3    0.34    0.07
  -3   9   3    0.28    0.08
  -3   9  -3    0.40    0.08
   3   9   3    0.20    0.06
   4  -9   3    0.75    0.11
   4   9  -3    0.49    0.08
  -4   9   3    0.54    0.10
  -4   9   3    0.54    0.10
   4   9   3    0.56    0.08
  -5   9   3    0.57    0.11
   5   9  -3    0.41    0.08
   5  -9   3    0.54    0.12
   5   9   3    0.50    0.09
   6  -9   3   -0.05    0.11
   6   9  -3   -0.05    0.07
   6   9   3    0.06    0.08
   7  -9   3    0.23    0.15
   7   9  -3    0.12    0.08
   7   9   3   -0.04    0.08
   0  10  -3    0.78    0.08
   0  10   3    0.75    0.09
   1  10  -3    0.62    0.08
  -1  10   3    0.52    0.08
   1  10   3    0.64    0.08
  -1  10  -3    0.62    0.09
  -2  10   3    0.50    0.08
   2  10  -3    0.49    0.08
  -2  10  -3    0.44    0.08
   2  10   3    0.40    0.07
   3  10  -3    0.49    0.08
  -3  10   3    0.44    0.09
  -3  10   3    0.51    0.11
  -3  10  -3    0.42    0.08
   3  10   3    0.41    0.08
  -4  10   3    0.20    0.09
  -4  10   3    0.09    0.09
   4  10  -3    0.04    0.07
   4  10   3    0.18    0.08
   5 -10   3    0.01    0.10
   5  10  -3    0.03    0.07
   5  10   3    0.02    0.07
   6 -10   3    0.17    0.12
   6  10  -3    0.20    0.08
   6  10   3   -0.05    0.08
   7 -10   3    0.18    0.12
   7  10  -3    0.13    0.08
   7 -10  -3   -0.03    0.15
   7  10   3    0.11    0.11
   0  11  -3    1.67    0.14
   0  11   3    1.89    0.15
  -1  11   3    0.19    0.08
   1  11  -3    0.24    0.07
   1  11   3    0.15    0.07
  -1  11  -3    0.25    0.08
  -2  11   3    1.58    0.15
   2  11  -3    1.55    0.13
   2  11   3    1.67    0.14
  -2  11  -3    1.61    0.14
   3  11  -3    0.20    0.07
  -3  11   3    0.17    0.09
  -3  11  -3    0.18    0.08
   3  11   3    0.07    0.08
   4  11  -3    0.81    0.10
  -4  11   3    0.73    0.12
   4  11   3    1.07    0.12
   5  11  -3   -0.02    0.07
   5  11   3   -0.11    0.08
   6  11  -3    0.23    0.08
   6 -11  -3    0.12    0.18
   6  11   3    0.21    0.10
   0  12   3    0.13    0.08
   0  12  -3    0.09    0.08
  -1  12   3    0.25    0.09
   1  12  -3    0.31    0.09
  -1  12  -3    0.26    0.08
   1  12   3    0.19    0.08
  -2  12   3    1.52    0.15
   2  12  -3    1.56    0.15
   2  12   3    1.72    0.15
  -2  12  -3    1.74    0.16
   3  12  -3   -0.03    0.07
  -3  12   3    0.17    0.10
  -3  12  -3    0.16    0.08
   3  12   3    0.02    0.08
  -4  12   3    0.20    0.11
   4  12  -3    0.21    0.08
   4  12   3    0.19    0.09
   5  12  -3    0.00    0.08
   5  12   3    0.13    0.10
   0  13  -3    0.73    0.11
   0  13   3    0.51    0.11
   1  13  -3    0.05    0.08
  -1  13   3   -0.07    0.09
  -1  13  -3    0.17    0.09
   1  13   3    0.05    0.09
   2  13  -3    0.01    0.08
  -2  13   3    0.07    0.10
   2  13   3    0.04    0.08
  -2  13  -3    0.31    0.09
   3  13  -3    0.15    0.09
  -3  13   3    0.10    0.10
   3  13   3    0.29    0.10
  -3  13  -3    0.25    0.09
   4  13  -3    0.37    0.11
   0   0   4   19.82    0.65
   1   0   4    0.00    0.01
  -1   0   4    0.06    0.02
  -2   0   4    3.39    0.13
   2   0   4    3.20    0.13
  -3   0   4    0.58    0.05
   3   0   4    0.42    0.05
  -4   0   4    0.03    0.03
   5   0   4    0.38    0.06
  -5   0   4    0.58    0.07
   7   0   4   -0.05    0.06
  -7   0   4   -0.05    0.06
   9   0   4    0.07    0.09
   9   0  -4   -0.35    0.10
  10   0   4   -0.21    0.11
  10   0  -4   -0.21    0.13
   0   1   4   22.48    0.75
   0   1   4   22.49    0.74
   0  -1   4   23.16    0.75
   1  -1   4   35.97    1.20
   1   1   4   37.23    1.20
  -1  -1   4   36.92    1.20
   3  -1   4    2.54    0.11
  -3   1   4    2.39    0.11
   3   1   4    2.32    0.11
  -4   1   4    3.10    0.14
   4  -1   4    2.77    0.14
   4   1   4    2.47    0.13
  -4  -1   4    2.83    0.13
  -5   1   4    1.19    0.10
   5  -1   4    1.09    0.10
  -5  -1   4    1.15    0.09
   5   1   4    1.13    0.09
   6  -1   4    0.09    0.08
  -6   1   4    0.35    0.07
   6   1   4   -0.16    0.07
  -6  -1   4    0.33    0.06
   7  -1   4    0.02    0.07
  -7   1   4   -0.01    0.06
   7   1   4   -0.01    0.06
   8   1  -4   -0.29    0.09
   8  -1   4   -0.19    0.08
   9   1  -4   -0.19    0.10
   9  -1   4    0.01    0.10
   9   1   4    0.02    0.09
   9  -1  -4   -0.25    0.11
  10  -1   4   -0.04    0.12
  10  -1  -4   -0.01    0.14
   0   2   4   18.60    0.64
   0   2  -4   19.93    0.64
   0  -2   4   19.65    0.64
   0   2   4   19.95    0.64
   1  -2   4   17.46    0.59
   1   2  -4   18.25    0.58
  -1   2   4   18.57    0.58
  -1   2   4   16.63    0.59
   1   2   4   17.82    0.58
   1   2   4   17.57    0.58
  -1   2  -4   17.45    0.59
   2   2  -4    0.99    0.05
  -2   2   4    0.72    0.05
  -2   2   4    0.94    0.05
   2  -2   4    0.69    0.06
   2   2   4    0.97    0.05
   3   2  -4    5.18    0.19
   3  -2   4    5.38    0.20
  -3   2   4    5.34    0.20
   3   2   4    5.14    0.19
  -4   2   4    4.96    0.20
  -4  -2   4    4.80    0.19
   4   2   4    4.69    0.19
   5  -2   4    1.71    0.12
  -5   2   4    1.78    0.12
   5   2   4    1.75    0.10
  -5  -2   4    1.79    0.10
  -6   2   4    0.02    0.05
   6  -2   4   -0.07    0.06
  -6  -2   4   -0.02    0.05
   6   2   4   -0.06    0.05
   7  -2   4    0.29    0.08
  -7   2   4    0.35    0.09
   7   2   4    0.37    0.07
   8  -2   4    0.15    0.10
   8   2  -4    0.06    0.10
   8   2   4    0.24    0.09
   9   2  -4    0.03    0.08
   9  -2   4    0.03    0.09
   9  -2  -4   -0.02    0.12
  10  -2  -4   -0.02    0.15
   0   3   4    0.27    0.03
   0   3   4    0.20    0.03
   0   3  -4    0.22    0.03
  -1   3   4    3.79    0.14
   1   3  -4    3.67    0.13
   1  -3   4    3.71    0.14
  -1   3   4    3.86    0.14
  -1   3  -4    3.70    0.14
   1   3   4    3.68    0.14
   2   3  -4   34.25    1.13
   2  -3   4   34.53    1.14
  -2   3   4   34.27    1.14
   2   3   4   34.45    1.13
   2   3   4   34.82    1.13
   3   3  -4    2.67    0.11
  -3   3   4    2.74    0.13
   3  -3   4    2.84    0.13
   3   3   4    2.29    0.11
   3   3   4    2.63    0.11
   4   3  -4    0.72    0.06
   4  -3   4    0.81    0.09
   4   3   4    0.72    0.06
   5  -3   4    0.13    0.05
  -5   3   4    0.10    0.05
   5   3  -4    0.16    0.04
   5   3   4    0.14    0.04
  -6   3   4    1.56    0.13
   6  -3   4    1.57    0.13
   6   3  -4    1.46    0.10
   6   3   4    1.51    0.11
   7   3  -4    0.21    0.06
   7   3  -4    0.18    0.10
   7  -3   4    0.25    0.09
  -7   3   4    0.15    0.08
   7   3   4    0.13    0.06
   8  -3   4    0.10    0.10
   8   3  -4    0.13    0.07
   9   3  -4    0.10    0.13
   9  -3   4    0.09    0.10
   9  -3  -4   -0.08    0.12
   9   3   4   -0.13    0.08
   0   4   4    6.29    0.23
   0   4   4    6.74    0.23
   0   4  -4    6.45    0.23
   1   4  -4   41.25    1.32
  -1   4   4   39.16    1.33
  -1   4   4   41.96    1.33
  -1   4  -4   39.36    1.33
   1   4   4   40.33    1.33
  -2   4   4   13.58    0.47
   2  -4   4   13.53    0.47
   2   4  -4   13.51    0.46
  -2   4   4   14.06    0.46
   2   4   4   13.31    0.46
  -2   4  -4   13.66    0.47
  -3   4   4    3.67    0.14
   3   4  -4    3.27    0.13
   3  -4   4    3.11    0.16
  -3   4   4    3.42    0.16
   4   4  -4    1.31    0.08
  -4   4   4    1.23    0.11
   4  -4   4    1.42    0.11
   5  -4   4    4.71    0.22
  -5   4   4    4.86    0.22
   5   4  -4    4.62    0.19
   5   4   4    4.83    0.20
   5   4   4    4.53    0.19
   6   4  -4    1.19    0.09
   6  -4   4    1.13    0.12
  -6   4   4    1.09    0.11
   6   4   4    1.04    0.10
   6   4   4    1.02    0.09
   7   4  -4    0.15    0.06
   7  -4   4    0.00    0.08
  -7   4   4    0.08    0.08
   7   4   4    0.05    0.07
   8   4  -4    0.13    0.07
   8  -4   4    0.11    0.10
   8   4   4    0.08    0.08
   9  -4   4    0.34    0.12
   9  -4  -4    0.04    0.15
   9   4   4    0.21    0.10
   0   5  -4   -0.02    0.02
   0   5   4   -0.02    0.03
   1   5  -4    4.49    0.18
  -1   5   4    4.70    0.18
  -1   5   4    4.47    0.18
  -1   5  -4    5.00    0.18
   1   5   4    4.91    0.18
   2   5  -4    4.61    0.17
  -2   5   4    4.56    0.19
   2  -5   4    4.33    0.18
  -2   5   4    4.61    0.18
   2   5   4    4.15    0.17
  -2   5  -4    4.58    0.18
  -3   5   4    2.08    0.11
  -3   5   4    2.07    0.12
   3  -5   4    1.98    0.12
   3   5  -4    2.08    0.10
   4  -5   4    1.29    0.11
   4   5  -4    1.24    0.08
  -4   5   4    1.29    0.11
   4   5   4    1.05    0.08
   5   5  -4    0.82    0.08
   5  -5   4    0.82    0.10
  -5   5   4    0.79    0.09
   5   5   4    0.88    0.08
  -6   5   4   -0.01    0.07
   6   5  -4    0.09    0.05
   6  -5   4    0.05    0.08
   6   5   4    0.10    0.06
  -7   5   4    0.40    0.10
   7  -5   4    0.42    0.11
   7   5  -4    0.38    0.07
   7   5   4    0.47    0.09
   8   5  -4    0.21    0.07
   8  -5   4    0.37    0.11
   8   5   4    0.10    0.08
   9  -5   4    0.10    0.13
   9   5   4    0.02    0.09
   9  -5  -4   -0.04    0.14
   0   6   4    0.47    0.05
   0   6  -4    0.38    0.05
   1   6  -4    3.05    0.13
  -1   6   4    3.13    0.14
  -1   6   4    2.96    0.14
  -1   6  -4    2.95    0.13
   1   6   4    3.14    0.14
  -2   6   4    5.52    0.22
   2   6  -4    5.56    0.21
   2  -6   4    5.70    0.22
  -2   6   4    5.43    0.22
  -2   6  -4    5.61    0.22
   3  -6   4    0.41    0.07
  -3   6   4    0.52    0.07
  -3   6   4    0.43    0.07
   3   6  -4    0.51    0.05
  -3   6  -4    0.31    0.05
   4  -6   4    0.42    0.08
   4   6  -4    0.52    0.06
  -4   6   4    0.46    0.08
   4   6   4    0.55    0.06
  -5   6   4    0.19    0.08
   5   6  -4    0.24    0.05
   5  -6   4    0.21    0.08
   5   6   4    0.23    0.06
  -6   6   4    0.61    0.11
   6   6  -4    0.78    0.08
   6  -6   4    0.61    0.11
   6   6   4    0.66    0.09
  -7   6   4   -0.09    0.09
   7  -6   4    0.13    0.11
   7   6  -4    0.07    0.06
   7   6   4    0.06    0.07
   8  -6   4    0.44    0.13
   8   6  -4    0.22    0.08
   8   6   4    0.26    0.09
   9   6   4    0.09    0.10
   0   7   4    9.15    0.34
   0   7  -4    9.47    0.34
   1   7  -4    2.05    0.11
  -1   7   4    1.83    0.11
  -1   7   4    1.91    0.11
   1   7   4    1.97    0.11
  -1   7  -4    1.83    0.11
  -2   7   4   23.50    0.81
   2  -7   4   23.91    0.80
  -2   7   4   23.55    0.81
   2   7  -4   24.04    0.80
  -2   7  -4   23.76    0.81
   2   7   4   23.49    0.80
   3   7  -4    0.43    0.06
  -3   7   4    0.47    0.08
  -3   7   4    0.42    0.07
   3  -7   4    0.48    0.08
   3   7   4    0.52    0.06
  -3   7  -4    0.36    0.07
   4   7  -4    5.50    0.22
  -4   7   4    5.34    0.24
  -4   7   4    5.87    0.25
   4  -7   4    5.56    0.25
   4   7   4    5.47    0.23
   5   7  -4    1.03    0.10
   5  -7   4    0.81    0.11
  -5   7   4    1.03    0.12
   5   7   4    1.09    0.11
  -6   7   4    2.80    0.21
   6  -7   4    2.57    0.22
   6   7  -4    2.82    0.15
   6   7   4    2.75    0.17
   7   7  -4    0.20    0.07
   7  -7   4    0.28    0.12
  -7   7   4    0.08    0.11
   7   7   4    0.32    0.09
   8  -7   4    0.55    0.14
   8   7  -4    0.69    0.10
   8   7   4    0.56    0.11
   0   8  -4    9.38    0.34
   0   8   4    9.08    0.34
   1   8  -4    3.91    0.18
  -1   8   4    3.86    0.18
   1   8   4    3.88    0.18
  -1   8  -4    4.03    0.18
   2  -8   4    2.51    0.14
  -2   8   4    2.42    0.15
   2   8  -4    2.83    0.14
  -2   8   4    2.76    0.15
   2   8   4    2.73    0.14
  -2   8  -4    2.73    0.15
   3   8  -4    1.26    0.10
   3  -8   4    1.27    0.12
  -3   8   4    1.25    0.12
  -3   8   4    1.05    0.10
   3   8   4    1.21    0.10
  -3   8  -4    1.15    0.11
  -4   8   4    4.25    0.23
  -4   8   4    4.16    0.21
   4   8  -4    4.38    0.19
   4  -8   4    4.42    0.22
   4   8   4    4.35    0.20
  -5   8   4    0.96    0.12
   5   8  -4    0.93    0.09
   5  -8   4    1.08    0.13
   5   8   4    1.00    0.10
   6   8  -4    0.39    0.08
  -6   8   4    0.50    0.12
   6  -8   4    0.40    0.13
   6   8   4    0.37    0.09
   7  -8   4    0.31    0.13
   7   8  -4    0.30    0.08
   7   8   4    0.21    0.09
   8   8  -4    0.36    0.11
   8  -8   4    0.30    0.14
   8   8   4    0.44    0.11
   0   9  -4    3.36    0.16
   0   9   4    3.06    0.16
   1   9  -4    3.28    0.16
  -1   9   4    2.89    0.16
  -1   9  -4    3.37    0.16
   1   9   4    3.13    0.16
  -2   9   4    0.71    0.08
   2   9  -4    0.65    0.08
  -2   9   4    0.67    0.09
  -2   9  -4    0.72    0.08
   2   9   4    0.61    0.08
   3  -9   4    1.62    0.13
   3   9  -4    1.45    0.12
  -3   9   4    1.42    0.13
  -3   9   4    1.52    0.14
  -3   9  -4    1.56    0.13
   3   9   4    1.30    0.12
  -4   9   4    0.94    0.11
  -4   9   4    0.87    0.11
   4  -9   4    1.14    0.12
   4   9  -4    1.02    0.09
   4   9   4    1.00    0.10
   5  -9   4    1.07    0.14
   5   9  -4    0.83    0.09
  -5   9   4    0.76    0.12
   5   9   4    0.74    0.10
   6   9  -4    0.51    0.09
   6  -9   4    0.51    0.13
  -6   9   4    0.25    0.11
   6   9   4    0.43    0.10
   7   9  -4    0.04    0.07
   7  -9   4    0.18    0.12
   7   9   4    0.06    0.09
   0  10  -4    3.15    0.16
   0  10   4    2.98    0.17
  -1  10   4    0.24    0.07
   1  10  -4    0.20    0.06
  -1  10  -4    0.22    0.07
   1  10   4    0.20    0.07
  -2  10   4    0.16    0.07
   2  10  -4    0.16    0.06
  -2  10  -4    0.12    0.06
   2  10   4    0.11    0.06
   3  10  -4    0.07    0.06
  -3  10   4    0.16    0.08
  -3  10   4    0.12    0.08
   3  10   4    0.10    0.07
  -3  10  -4    0.05    0.07
  -4  10   4    1.03    0.12
  -4  10   4    1.07    0.12
   4  10  -4    1.19    0.11
   4  10   4    1.26    0.12
   5  10  -4    0.12    0.07
  -5  10   4    0.16    0.10
   5 -10   4    0.25    0.10
   5  10   4    0.22    0.09
   6  10  -4    0.01    0.07
   6 -10   4    0.21    0.11
   6  10   4    0.20    0.09
   7 -10   4    0.30    0.13
   7  10  -4    0.03    0.08
   0  11   4    0.19    0.08
  -1  11   4    0.08    0.07
   1  11  -4    0.03    0.07
  -1  11  -4    0.15    0.07
   1  11   4    0.13    0.07
  -2  11   4    2.17    0.16
   2  11  -4    2.26    0.15
   2  11   4    2.24    0.16
  -2  11  -4    2.24    0.16
   3  11  -4    0.12    0.07
  -3  11   4    0.18    0.09
  -3  11  -4    0.08    0.07
   4  11  -4   -0.05    0.07
  -4  11   4    0.03    0.09
   4  11   4    0.03    0.07
   5  11  -4    0.12    0.08
   5  11   4    0.09    0.09
   6  11  -4    0.65    0.10
   6  11   4    0.65    0.14
   0  12   4    1.49    0.14
   0  12  -4    1.59    0.15
  -1  12   4    0.27    0.09
   1  12  -4    0.28    0.08
  -1  12  -4    0.24    0.08
   1  12   4    0.35    0.09
  -2  12   4    0.84    0.12
   2  12  -4    0.75    0.10
  -2  12  -4    0.60    0.10
   2  12   4    0.52    0.10
   3  12  -4    0.05    0.07
  -3  12   4    0.13    0.10
  -3  12  -4    0.13    0.09
   4  12  -4    0.77    0.10
  -4  12   4    0.80    0.13
   4  12   4    0.90    0.12
   5  12  -4    0.06    0.08
   5  12   4    0.12    0.14
   0  13   4    0.74    0.12
   0  13  -4    0.69    0.11
  -1  13   4    0.19    0.10
   1  13  -4    0.18    0.09
   1  13   4    0.30    0.10
  -1  13  -4    0.24    0.09
  -2  13   4    0.69    0.12
   2  13  -4    0.89    0.12
  -2  13  -4    1.07    0.13
   2  13   4    0.90    0.12
   3  13  -4   -0.07    0.08
  -3  13   4   -0.07    0.09
   3  13   4    0.01    0.09
  -3  13  -4    0.15    0.09
   4  13  -4    0.33    0.10
   0   0   5    0.01    0.02
  -1   0   5    3.40    0.13
   2   0   5   10.24    0.35
  -3   0   5    2.83    0.12
   3   0   5    2.77    0.12
  -4   0   5    0.93    0.08
   4   0   5    0.83    0.08
   5   0   5    0.24    0.05
  -5   0   5    0.28    0.06
  -6   0   5    0.17    0.06
   6   0   5   -0.08    0.07
   7   0   5    0.02    0.07
  -7   0   5    0.05    0.07
   9   0   5    0.03    0.09
   9   0  -5   -0.26    0.11
  10   0   5   -0.21    0.10
  10   0  -5   -0.26    0.13
   0   1   5   12.12    0.41
   0  -1   5   12.51    0.41
   1  -1   5   18.95    0.63
   1   1   5   19.25    0.63
  -1  -1   5   18.99    0.63
  -2  -1   5   23.24    0.77
   2   1   5   23.04    0.77
  -3   1   5    5.18    0.20
   3  -1   5    5.37    0.20
   3   1   5    5.35    0.20
  -3  -1   5    5.08    0.20
   4  -1   5    0.02    0.04
  -4   1   5    0.05    0.04
   4   1   5   -0.02    0.03
  -4  -1   5    0.07    0.03
  -5   1   5    1.51    0.11
   5  -1   5    1.38    0.11
   5   1   5    1.46    0.10
  -5  -1   5    1.45    0.10
  -6   1   5    1.03    0.11
   6  -1   5    0.96    0.10
  -6  -1   5    0.98    0.10
   6   1   5    0.98    0.10
  -7   1   5    0.10    0.07
   7  -1   5    0.09    0.07
   7   1   5    0.15    0.07
  -7  -1   5    0.08    0.07
  -8   1   5    0.07    0.08
   8  -1   5   -0.01    0.09
   8   1   5   -0.25    0.08
   9  -1   5    0.11    0.10
   9   1  -5   -0.17    0.10
   9   1   5    0.00    0.09
  10  -1   5    0.12    0.12
  10  -1  -5   -0.25    0.14
   0   2   5   78.99    2.51
   0   2   5   74.75    2.52
   0  -2   5   79.22    2.51
   0   2  -5   76.72    2.51
   1  -2   5    9.77    0.34
  -1   2   5   10.33    0.33
  -1   2   5    9.65    0.34
   1   2   5    9.78    0.33
   1   2   5    9.68    0.33
   2   2  -5   10.48    0.35
   2  -2   5   10.55    0.36
  -2   2   5   10.25    0.35
   2   2   5   10.31    0.35
  -2  -2   5   10.19    0.35
   3   2  -5    4.02    0.15
   3  -2   5    3.97    0.16
  -3   2   5    4.05    0.17
   3   2   5    3.89    0.15
  -4   2   5    8.48    0.31
   4   2   5    7.99    0.30
  -4  -2   5    8.18    0.30
  -5   2   5    0.84    0.09
   5  -2   5    0.72    0.08
  -5  -2   5    0.79    0.08
   5   2   5    0.70    0.08
   6  -2   5    0.23    0.07
  -6   2   5    0.19    0.07
   6   2   5    0.21    0.06
  -6  -2   5    0.23    0.06
   7  -2   5    0.21    0.08
  -7   2   5    0.22    0.08
   7   2   5    0.31    0.07
   8  -2   5    0.32    0.10
  -8   2   5    0.31    0.10
   8   2   5    0.34    0.09
   9  -2   5    0.15    0.10
   9   2   5    0.11    0.13
   0   3   5    0.17    0.02
   0   3  -5    0.16    0.02
   0  -3   5    0.16    0.03
   0   3   5    0.11    0.02
   1   3  -5    9.19    0.31
  -1   3   5   10.17    0.32
  -1   3   5    9.16    0.32
   1   3   5    9.15    0.31
  -1   3  -5    9.26    0.32
   1   3   5    8.38    0.31
  -2   3   5   30.75    1.02
   2  -3   5   30.99    1.02
   2   3  -5   30.67    1.01
   2   3   5   30.55    1.01
   2   3   5   31.23    1.02
  -3   3   5    5.77    0.23
   3   3  -5    5.62    0.21
   3  -3   5    5.91    0.23
   3   3   5    5.91    0.21
   3   3   5    5.96    0.22
   4   3  -5    0.99    0.07
   4  -3   5    1.17    0.10
   4   3   5    1.06    0.07
  -5   3   5    0.93    0.10
   5  -3   5    0.92    0.10
   5   3  -5    0.82    0.07
  -5  -3   5    0.86    0.08
   5   3   5    0.88    0.08
  -6   3   5    4.39    0.22
   6  -3   5    4.46    0.21
   6   3  -5    4.58    0.19
  -6  -3   5    4.44    0.20
   6   3   5    4.30    0.19
  -7   3   5    0.52    0.10
   7   3  -5    0.73    0.08
   7  -3   5    0.71    0.11
   7   3   5    0.61    0.08
  -8   3   5    0.00    0.09
   8  -3   5    0.13    0.10
   8   3  -5    0.09    0.07
   9  -3   5    0.11    0.11
   9   3   5    0.00    0.09
   0   4   5  108.93    3.39
   0   4  -5  103.57    3.39
   0   4   5  100.52    3.39
   1   4  -5   44.52    1.50
  -1   4   5   48.61    1.51
  -1   4   5   45.09    1.51
   1   4   5   46.12    1.51
  -1   4  -5   46.85    1.51
   1   4   5   44.62    1.50
   2  -4   5    0.79    0.07
   2   4  -5    0.99    0.06
  -2   4   5    0.90    0.07
  -2   4   5    0.78    0.06
  -2   4  -5    0.88    0.07
   2   4   5    0.99    0.07
  -3   4   5   22.84    0.76
   3  -4   5   22.36    0.77
  -3   4   5   22.77    0.77
   3   4  -5   22.29    0.75
   3   4   5   22.62    0.76
   4   4  -5   19.00    0.65
  -4   4   5   19.84    0.68
   4  -4   5   19.95    0.67
   4   4   5   18.68    0.65
   5  -4   5    2.86    0.17
   5   4  -5    2.89    0.13
  -5   4   5    2.97    0.16
   5   4   5    3.01    0.14
   5   4   5    2.88    0.13
   6  -4   5    0.26    0.08
   6   4  -5    0.24    0.05
  -6   4   5    0.29    0.08
   6   4   5    0.19    0.05
   6   4   5    0.25    0.07
   7   4  -5    1.15    0.11
   7  -4   5    1.04    0.13
  -7   4   5    1.12    0.13
   7   4   5    1.16    0.12
  -8   4   5    0.80    0.14
   8   4  -5    0.91    0.10
   8  -4   5    0.94    0.13
   8   4   5    0.88    0.11
   9  -4   5    0.14    0.12
   9   4   5    0.10    0.09
   0   5   5    2.79    0.12
   0   5  -5    2.98    0.12
   0   5   5    3.01    0.13
   1  -5   5   10.14    0.36
   1   5  -5   10.58    0.36
  -1   5   5   10.44    0.36
  -1   5   5   10.25    0.36
   1   5   5   10.51    0.36
  -1   5  -5   10.49    0.36
  -2   5   5    9.82    0.35
   2  -5   5    9.70    0.35
   2   5  -5    9.89    0.34
  -2   5   5    9.62    0.35
   2   5   5    9.57    0.35
  -2   5  -5   10.06    0.35
  -3   5   5    5.49    0.22
   3   5  -5    5.01    0.20
   3  -5   5    5.30    0.22
  -3   5   5    5.25    0.21
   4  -5   5    0.25    0.06
   4   5  -5    0.25    0.04
  -4   5   5    0.15    0.06
   4   5   5    0.23    0.05
   5  -5   5    1.53    0.14
   5   5  -5    1.71    0.10
  -5   5   5    1.54    0.14
   5   5   5    1.73    0.11
   6   5  -5    2.04    0.12
  -6   5   5    1.87    0.16
   6  -5   5    2.09    0.17
   6   5   5    2.20    0.14
  -7   5   5    0.37    0.10
   7  -5   5    0.45    0.11
   7   5  -5    0.36    0.07
   7   5   5    0.36    0.08
  -8   5   5   -0.11    0.09
   8  -5   5    0.13    0.10
   8   5  -5    0.05    0.07
   8   5   5   -0.01    0.08
   9  -5   5    0.14    0.11
   9   5   5    0.13    0.09
   0   6  -5   19.91    0.68
   0   6   5   20.21    0.68
   1   6  -5    5.73    0.22
  -1   6   5    5.71    0.22
  -1   6   5    5.77    0.22
   1   6   5    6.23    0.22
  -1   6  -5    5.52    0.22
  -2   6   5    3.64    0.17
  -2   6   5    3.62    0.16
   2   6  -5    3.73    0.15
   2  -6   5    3.85    0.16
  -2   6  -5    3.65    0.16
   2   6   5    3.57    0.16
   3   6  -5    2.00    0.10
   3  -6   5    1.85    0.12
  -3   6   5    1.92    0.11
  -3   6   5    1.79    0.12
   3   6   5    1.75    0.10
   4   6  -5    5.27    0.21
   4  -6   5    5.41    0.24
  -4   6   5    5.33    0.24
   4   6   5    5.29    0.22
  -5   6   5    1.46    0.14
   5  -6   5    1.42    0.14
   5   6  -5    1.39    0.10
   5   6   5    1.50    0.11
   6  -6   5    0.00    0.08
  -6   6   5   -0.03    0.08
   6   6  -5    0.05    0.05
   6   6   5    0.02    0.06
   7  -6   5    0.36    0.11
  -7   6   5    0.24    0.11
   7   6  -5    0.27    0.07
   7   6   5    0.19    0.08
   8  -6   5    0.63    0.14
  -8   6   5    0.33    0.12
   8   6   5    0.48    0.10
   0   7   5    4.49    0.19
   0   7  -5    4.74    0.19
  -1   7   5   15.16    0.55
   1   7  -5   15.89    0.55
  -1   7   5   16.33    0.55
   1   7   5   15.75    0.55
  -1   7  -5   16.21    0.55
   2  -7   5   14.55    0.52
   2   7  -5   15.00    0.51
  -2   7   5   14.94    0.53
  -2   7   5   14.91    0.52
   2   7   5   14.81    0.52
  -2   7  -5   14.88    0.52
  -3   7   5    6.02    0.25
   3   7  -5    5.78    0.23
  -3   7   5    5.83    0.24
   3  -7   5    5.99    0.25
   3   7   5    5.74    0.23
  -3   7  -5    5.38    0.24
   4   7  -5    1.16    0.09
   4  -7   5    0.85    0.10
  -4   7   5    1.10    0.12
  -4   7   5    0.88    0.09
   4   7   5    0.97    0.09
   5  -7   5    3.01    0.20
   5   7  -5    3.05    0.15
  -5   7   5    3.28    0.20
   5   7   5    2.97    0.16
  -6   7   5    2.54    0.19
   6  -7   5    2.44    0.21
   6   7  -5    2.30    0.14
   6   7   5    2.03    0.15
   7   7  -5    0.63    0.09
  -7   7   5    0.61    0.13
   7  -7   5    0.71    0.13
   7   7   5    0.83    0.11
   8  -7   5    0.23    0.13
   8   7   5    0.08    0.08
   0   8  -5    0.42    0.07
   0   8   5    0.56    0.07
   1   8  -5    5.97    0.23
  -1   8   5    5.35    0.23
  -1   8  -5    5.52    0.23
   1   8   5    5.95    0.24
  -2   8   5    1.32    0.11
   2   8  -5    1.06    0.09
  -2   8   5    1.28    0.11
   2  -8   5    0.94    0.10
  -2   8  -5    1.30    0.11
   2   8   5    1.15    0.10
  -3   8   5    4.86    0.22
   3   8  -5    4.70    0.20
  -3   8   5    4.74    0.22
   3  -8   5    4.76    0.22
  -3   8  -5    4.87    0.22
   3   8   5    4.81    0.21
   4  -8   5    0.50    0.09
  -4   8   5    0.59    0.09
   4   8  -5    0.48    0.07
  -4   8   5    0.60    0.09
   4   8   5    0.45    0.07
   5  -8   5    2.26    0.19
   5   8  -5    2.43    0.14
  -5   8   5    2.47    0.19
   5   8   5    2.40    0.15
  -6   8   5    0.24    0.10
   6   8  -5    0.14    0.06
   6  -8   5    0.06    0.11
   6   8   5    0.21    0.08
   7   8  -5    0.56    0.09
   7  -8   5    0.55    0.14
  -7   8   5    0.56    0.14
   7   8   5    0.68    0.11
   8  -8   5    0.18    0.14
   8   8   5    0.22    0.11
   0   9   5    1.89    0.13
   0   9  -5    2.01    0.12
   1   9  -5    4.35    0.19
  -1   9   5    3.92    0.20
  -1   9  -5    4.49    0.20
   1   9   5    4.34    0.20
  -2   9   5    1.21    0.12
  -2   9   5    1.17    0.11
   2   9  -5    1.12    0.11
  -2   9  -5    0.94    0.09
   2   9   5    1.09    0.10
  -3   9   5    2.95    0.18
  -3   9   5    3.31    0.18
   3   9  -5    3.11    0.16
   3  -9   5    3.19    0.17
  -3   9  -5    3.16    0.17
   3   9   5    3.01    0.17
  -4   9   5    0.99    0.12
   4  -9   5    1.21    0.14
   4   9  -5    0.89    0.09
  -4   9   5    0.93    0.11
   4   9   5    0.97    0.10
   5  -9   5    0.61    0.11
  -5   9   5    0.57    0.11
   5   9  -5    0.65    0.08
   5   9   5    0.85    0.10
  -6   9   5    0.39    0.12
   6  -9   5    0.28    0.11
   6   9  -5    0.17    0.07
   6   9   5    0.32    0.09
   7  -9   5    0.30    0.12
   7   9  -5    0.32    0.09
   7   9   5    0.39    0.10
   0  10  -5    0.51    0.08
   0  10   5    0.43    0.08
   1  10  -5    0.12    0.06
  -1  10   5    0.05    0.06
   1  10   5   -0.01    0.06
  -1  10  -5    0.17    0.07
  -2  10   5    0.41    0.09
   2  10  -5    0.52    0.08
  -2  10  -5    0.57    0.09
   2  10   5    0.52    0.08
  -3  10   5    0.17    0.08
   3  10  -5    0.21    0.07
  -3  10   5    0.23    0.08
   3  10   5    0.16    0.07
  -3  10  -5    0.33    0.08
  -4  10   5    0.24    0.09
  -4  10   5    0.30    0.09
   4  10  -5    0.21    0.07
   4  10   5    0.35    0.08
   5  10  -5   -0.09    0.06
  -5  10   5   -0.05    0.09
   5 -10   5    0.18    0.09
   5  10   5   -0.01    0.07
   6  10  -5    0.05    0.07
   6 -10   5    0.15    0.11
   6  10   5    0.03    0.09
   7 -10   5    0.23    0.13
   0  11   5    0.53    0.09
   0  11  -5    0.65    0.09
   1  11  -5    0.08    0.07
  -1  11   5    0.12    0.08
  -1  11  -5    0.06    0.07
   1  11   5    0.16    0.08
   2  11  -5    0.06    0.07
  -2  11   5    0.29    0.09
  -2  11  -5    0.07    0.07
   2  11   5    0.19    0.07
   3  11  -5    0.12    0.07
  -3  11   5    0.09    0.09
   3  11   5    0.04    0.07
  -3  11  -5    0.03    0.08
  -4  11   5    0.17    0.10
   4  11  -5    0.27    0.08
   4  11   5    0.23    0.08
   5  11  -5   -0.01    0.07
   5  11   5    0.02    0.08
   6  11  -5    0.02    0.08
   0  12   5    1.82    0.16
   0  12  -5    1.65    0.16
  -1  12   5    0.19    0.09
   1  12  -5    0.11    0.08
  -1  12  -5    0.20    0.09
   1  12   5    0.21    0.09
  -2  12   5    0.11    0.09
   2  12  -5    0.06    0.08
  -2  12  -5    0.09    0.08
   2  12   5    0.13    0.08
  -3  12   5    0.14    0.10
   3  12  -5    0.13    0.08
  -3  12  -5    0.09    0.09
   3  12   5    0.07    0.08
  -4  12   5    0.83    0.13
   4  12  -5    0.59    0.10
   4  12   5    0.71    0.11
   5  12  -5   -0.03    0.07
   0  13  -5    0.78    0.11
   0  13   5    0.69    0.12
  -1  13   5    0.69    0.12
   1  13  -5    0.72    0.11
  -1  13  -5    0.65    0.11
   1  13   5    0.76    0.12
  -2  13   5    1.23    0.14
   2  13  -5    1.52    0.15
  -2  13  -5    1.30    0.14
   2  13   5    1.27    0.14
   3  13  -5    0.21    0.09
  -3  13   5    0.26    0.11
  -3  13  -5    0.38    0.10
   3  13   5    0.20    0.10
   4  13  -5    0.25    0.10
   0   0   6   21.06    0.70
  -2   0   6    0.46    0.05
   2   0   6    0.67    0.05
  -3   0   6    0.24    0.04
   3   0   6    0.23    0.04
   4   0   6    1.52    0.09
  -4   0   6    1.33    0.09
  -5   0   6    3.08    0.15
   5   0   6    3.01    0.15
   6   0   6   -0.01    0.06
  -6   0   6   -0.02    0.06
   7   0   6    0.08    0.07
  -7   0   6    0.09    0.07
   8   0   6   -0.12    0.08
  -8   0   6   -0.07    0.07
   9   0   6    0.22    0.10
  10   0   6   -0.09    0.11
   0   1   6   12.71    0.43
   0  -1   6   12.97    0.43
  -1  -1   6   25.96    0.85
   1   1   6   25.50    0.85
  -2  -1   6    0.39    0.04
  -3   1   6    5.74    0.22
   3  -1   6    5.70    0.22
  -3  -1   6    5.57    0.21
   3   1   6    5.79    0.21
   4  -1   6    2.32    0.12
  -4   1   6    2.28    0.12
   4   1   6    2.25    0.11
  -4  -1   6    2.33    0.12
  -5   1   6    0.89    0.10
   5  -1   6    0.96    0.10
   5   1   6    0.91    0.09
  -5  -1   6    0.88    0.09
  -6   1   6    0.61    0.08
   6  -1   6    0.58    0.08
   6   1   6    0.52    0.08
  -6  -1   6    0.64    0.08
  -7   1   6    0.37    0.09
   7  -1   6    0.39    0.08
   7   1   6    0.36    0.08
  -7  -1   6    0.40    0.08
   8  -1   6    0.13    0.09
  -8   1   6    0.02    0.08
   8   1   6    0.00    0.08
   9   1  -6   -0.21    0.10
   9  -1   6    0.01    0.10
   9   1   6   -0.01    0.09
  10  -1   6    0.03    0.13
  10  -1  -6   -0.38    0.13
  10   1   6   -0.14    0.14
   0   2   6   71.02    2.41
   0   2  -6   73.58    2.40
   0  -2   6   77.13    2.41
   0   2   6   74.77    2.41
  -1   2   6    5.10    0.19
  -1  -2   6    5.59    0.19
   1   2   6    5.40    0.19
   1   2   6    4.68    0.18
   2  -2   6   11.82    0.41
  -2  -2   6   11.73    0.40
   2   2   6   12.04    0.40
   3  -2   6    3.69    0.15
  -3   2   6    3.55    0.15
   3   2   6    3.50    0.14
  -4   2   6    7.59    0.29
   4   2  -6    7.06    0.26
   4   2   6    7.25    0.27
  -4  -2   6    7.45    0.27
  -5   2   6    2.17    0.13
   5  -2   6    2.22    0.13
   5   2   6    1.98    0.12
  -5  -2   6    2.05    0.12
   6  -2   6    0.59    0.08
  -6   2   6    0.61    0.09
  -6  -2   6    0.63    0.08
   6   2   6    0.53    0.07
   7  -2   6    0.34    0.09
  -7   2   6    0.42    0.09
   7   2   6    0.42    0.08
  -7  -2   6    0.41    0.08
   8  -2   6    0.33    0.10
  -8   2   6    0.17    0.09
   8   2   6    0.26    0.09
   9  -2   6    0.11    0.10
   9   2   6    0.01    0.11
   0   3   6    1.15    0.06
   0  -3   6    1.25    0.06
   0   3  -6    1.18    0.06
  -1   3   6   39.06    1.35
   1   3  -6   39.55    1.34
  -1   3   6   42.21    1.34
   1   3   6   43.04    1.35
  -1   3  -6   41.70    1.35
   1   3   6   40.86    1.35
   2   3  -6   12.15    0.41
   2  -3   6   12.19    0.42
  -2   3   6   11.91    0.42
   2   3   6   12.17    0.41
   2   3   6   12.06    0.41
   3   3  -6   14.34    0.49
   3  -3   6   14.65    0.51
  -3   3   6   15.22    0.51
   3   3   6   14.13    0.49
   3   3   6   14.32    0.50
   4   3  -6    0.47    0.04
   4  -3   6    0.48    0.06
   4   3   6    0.45    0.05
   5   3  -6    5.36    0.21
  -5   3   6    5.39    0.24
   5  -3   6    5.48    0.23
   5   3   6    5.57    0.22
  -6   3   6    1.76    0.14
   6   3  -6    1.86    0.11
   6  -3   6    1.94    0.14
  -6  -3   6    1.97    0.12
   6   3   6    1.88    0.12
   7   3  -6    0.62    0.07
  -7   3   6    0.44    0.10
   7  -3   6    0.69    0.11
   7   3   6    0.51    0.08
  -8   3   6    0.24    0.10
   8  -3   6    0.16    0.10
   9  -3   6    0.34    0.11
   9   3   6    0.30    0.10
   0   4  -6    8.03    0.28
   0   4   6    8.58    0.29
   0   4   6    7.87    0.29
   1  -4   6   24.91    0.82
  -1   4   6   24.23    0.82
  -1   4   6   25.98    0.81
   1   4  -6   24.01    0.81
   1   4   6   23.17    0.81
   1   4   6   24.51    0.81
  -1   4  -6   24.63    0.81
   2  -4   6    4.60    0.18
  -2   4   6    4.50    0.17
  -2   4   6    4.37    0.18
   2   4  -6    4.33    0.16
   2   4   6    4.34    0.17
  -3   4   6   12.79    0.44
   3   4  -6   12.19    0.43
  -3   4   6   13.25    0.46
   3  -4   6   12.77    0.45
   3   4   6   12.76    0.44
   3   4   6   12.77    0.44
  -4   4   6    2.19    0.13
   4   4  -6    2.15    0.10
   4  -4   6    2.16    0.13
   4   4   6    1.54    0.10
   4   4   6    2.06    0.10
  -5   4   6    2.65    0.15
   5  -4   6    2.61    0.16
   5   4  -6    2.51    0.12
   5   4   6    2.43    0.13
   5   4   6    2.42    0.12
   6  -4   6    0.16    0.07
   6   4  -6    0.16    0.05
  -6   4   6    0.12    0.07
   6   4   6    0.19    0.06
   6   4   6    0.12    0.05
  -7   4   6    0.70    0.11
   7   4  -6    0.63    0.08
   7  -4   6    0.71    0.11
   7   4   6    0.51    0.09
  -8   4   6    0.15    0.11
   8  -4   6    0.26    0.10
   8   4   6    0.26    0.09
   9  -4   6   -0.04    0.10
   9   4   6    0.04    0.09
   0   5  -6    2.41    0.10
   0   5   6    2.21    0.11
   0   5   6    2.16    0.10
  -1   5   6    6.40    0.23
   1  -5   6    6.62    0.23
  -1   5   6    6.06    0.24
   1   5  -6    6.44    0.23
   1   5   6    6.26    0.23
  -1   5  -6    6.15    0.23
   2   5  -6   -0.01    0.03
   2  -5   6    0.03    0.04
  -2   5   6    0.04    0.04
  -2   5   6    0.00    0.04
   2   5   6    0.05    0.03
  -2   5  -6    0.03    0.04
   3   5  -6    1.34    0.08
  -3   5   6    1.51    0.09
   3  -5   6    1.46    0.10
  -3   5   6    1.26    0.10
   3   5   6    1.30    0.09
   4   5  -6    0.03    0.03
  -4   5   6   -0.05    0.05
   4  -5   6    0.04    0.05
   4   5   6    0.09    0.04
   5  -5   6    0.79    0.09
  -5   5   6    0.76    0.10
   5   5  -6    0.77    0.07
   5   5   6    0.75    0.08
   6  -5   6    0.10    0.08
   6   5  -6    0.08    0.05
  -6   5   6    0.00    0.07
   6   5   6    0.02    0.06
   7  -5   6    0.39    0.10
  -7   5   6    0.34    0.10
   7   5  -6    0.36    0.07
   7   5   6    0.44    0.09
  -8   5   6   -0.11    0.10
   8  -5   6    0.18    0.10
   8   5   6    0.01    0.08
   9  -5   6   -0.09    0.12
   9   5   6   -0.06    0.09
   0   6  -6    9.09    0.32
   0   6   6    9.12    0.32
   0   6   6    9.16    0.33
  -1   6   6    3.15    0.13
  -1   6   6    3.00    0.13
   1  -6   6    2.83    0.13
   1   6  -6    2.81    0.12
  -1   6  -6    2.59    0.13
   1   6   6    2.64    0.13
  -2   6   6    0.12    0.05
   2  -6   6    0.18    0.05
   2   6  -6    0.17    0.04
  -2   6   6    0.09    0.05
  -2   6  -6    0.13    0.05
   2   6   6    0.21    0.05
  -3   6   6    3.48    0.18
   3  -6   6    3.40    0.17
   3   6  -6    3.63    0.15
  -3   6   6    3.53    0.16
   3   6   6    3.65    0.16
   4  -6   6    1.13    0.12
   4   6  -6    1.17    0.08
  -4   6   6    1.13    0.11
   4   6   6    1.10    0.09
  -5   6   6    0.38    0.09
   5   6  -6    0.34    0.06
   5  -6   6    0.41    0.09
   5   6   6    0.45    0.07
  -6   6   6    0.10    0.09
   6  -6   6    0.22    0.09
   6   6  -6    0.10    0.05
   6   6   6    0.17    0.06
  -7   6   6    0.11    0.10
   7   6  -6    0.28    0.07
   7  -6   6    0.23    0.10
   7   6   6    0.38    0.09
  -8   6   6    0.02    0.11
   8  -6   6   -0.03    0.11
   8   6   6    0.05    0.08
   0   7  -6    3.52    0.16
   0   7   6    3.67    0.16
  -1   7   6    7.57    0.29
  -1   7   6    7.72    0.29
   1   7  -6    7.22    0.28
   1   7   6    7.44    0.28
  -1   7  -6    7.66    0.28
  -2   7   6    0.86    0.09
   2  -7   6    0.47    0.07
   2   7  -6    0.79    0.08
  -2   7   6    0.74    0.08
  -2   7  -6    0.63    0.08
   2   7   6    0.63    0.07
  -3   7   6    5.94    0.25
   3  -7   6    5.69    0.24
   3   7  -6    5.56    0.22
  -3   7   6    5.79    0.24
   3   7   6    5.63    0.23
  -4   7   6    1.20    0.11
   4  -7   6    0.97    0.11
   4   7  -6    1.10    0.09
  -4   7   6    1.18    0.13
   4   7   6    1.08    0.10
   5  -7   6    1.09    0.13
   5   7  -6    1.35    0.10
  -5   7   6    1.20    0.13
   5   7   6    1.60    0.12
   6  -7   6    0.62    0.12
   6   7  -6    0.55    0.07
  -6   7   6    0.50    0.11
   6   7   6    0.58    0.09
  -7   7   6    0.44    0.12
   7  -7   6    0.28    0.12
   7   7  -6    0.29    0.08
   7   7   6    0.26    0.08
  -8   7   6    0.05    0.11
   8  -7   6    0.02    0.12
   8   7   6    0.12    0.09
   0   8   6   10.67    0.40
   0   8  -6   11.33    0.40
  -1   8   6    0.27    0.06
   1   8  -6    0.23    0.05
  -1   8   6    0.31    0.06
   1   8   6    0.29    0.06
  -1   8  -6    0.15    0.05
   2   8  -6    0.70    0.07
  -2   8   6    0.80    0.09
   2  -8   6    0.65    0.07
  -2   8   6    0.81    0.08
  -2   8  -6    0.68    0.08
   2   8   6    0.75    0.08
  -3   8   6    1.29    0.12
   3   8  -6    1.10    0.10
  -3   8   6    1.26    0.12
   3  -8   6    0.92    0.10
  -3   8  -6    1.18    0.11
   3   8   6    1.37    0.11
  -4   8   6    4.74    0.24
   4   8  -6    4.71    0.20
   4  -8   6    4.33    0.23
  -4   8   6    4.67    0.22
   4   8   6    4.80    0.21
   5  -8   6    0.15    0.09
   5   8  -6    0.10    0.06
  -5   8   6    0.16    0.09
   5   8   6    0.09    0.07
   6  -8   6    0.18    0.11
  -6   8   6    0.11    0.10
   6   8  -6    0.17    0.07
   6   8   6    0.15    0.08
  -7   8   6    0.22    0.12
   7  -8   6    0.40    0.13
   7   8   6    0.42    0.10
   8  -8   6    0.52    0.17
   8   8   6    0.34    0.18
   0   9  -6    0.15    0.06
   0   9   6    0.23    0.07
   1   9  -6    0.02    0.05
  -1   9   6    0.02    0.06
   1   9   6    0.02    0.06
  -1   9  -6    0.12    0.06
  -2   9   6    3.62    0.18
   2   9  -6    3.62    0.17
  -2   9   6    3.35    0.18
  -2   9  -6    3.70    0.18
   2   9   6    3.59    0.18
   3  -9   6    0.11    0.06
   3   9  -6   -0.04    0.05
  -3   9   6    0.07    0.06
  -3   9   6    0.11    0.07
   3   9   6    0.12    0.06
  -3   9  -6    0.05    0.06
  -4   9   6    0.10    0.08
   4   9  -6   -0.04    0.06
   4  -9   6    0.03    0.07
  -4   9   6    0.02    0.07
   4   9   6    0.02    0.06
   5   9  -6    0.03    0.06
  -5   9   6    0.08    0.09
   5  -9   6    0.18    0.09
   5   9   6    0.17    0.08
   6  -9   6    1.06    0.14
  -6   9   6    0.87    0.14
   6   9  -6    0.80    0.10
   6   9   6    0.88    0.11
  -7   9   6   -0.07    0.11
   7  -9   6    0.12    0.11
   7   9   6   -0.12    0.08
   0  10   6    0.05    0.07
   0  10  -6   -0.03    0.06
   1  10  -6    0.93    0.09
  -1  10   6    0.86    0.10
   1  10   6    0.86    0.10
  -1  10  -6    0.95    0.10
   2  10  -6    0.12    0.06
  -2  10   6    0.03    0.07
  -2  10  -6    0.10    0.07
   2  10   6    0.15    0.07
   3  10  -6    0.47    0.08
  -3  10   6    0.63    0.10
  -3  10   6    0.42    0.09
   3  10   6    0.48    0.08
  -3  10  -6    0.31    0.08
  -4  10   6    0.12    0.08
   4  10  -6   -0.06    0.06
  -4  10   6    0.02    0.08
   4  10   6    0.05    0.07
   5 -10   6    0.39    0.10
   5  10  -6    0.18    0.08
  -5  10   6    0.14    0.10
   5  10   6    0.18    0.08
   6  10  -6    0.05    0.07
   6 -10   6    0.22    0.11
  -6  10   6   -0.04    0.10
   6  10   6    0.14    0.09
   7 -10   6    0.26    0.13
   0  11  -6    0.16    0.07
   0  11   6    0.09    0.08
   1  11  -6    0.81    0.10
  -1  11   6    0.55    0.10
   1  11   6    0.38    0.09
  -1  11  -6    0.60    0.09
  -2  11   6    0.05    0.08
   2  11  -6   -0.02    0.06
  -2  11  -6   -0.03    0.07
   2  11   6   -0.04    0.07
  -3  11   6    0.50    0.10
   3  11  -6    0.46    0.08
  -3  11  -6    0.35    0.09
   3  11   6    0.41    0.09
  -4  11   6   -0.03    0.09
   4  11  -6    0.07    0.07
   4  11   6    0.08    0.08
  -5  11   6    0.08    0.11
   5  11  -6    0.09    0.07
   5  11   6    0.25    0.09
   0  12  -6    1.18    0.12
   0  12   6    1.21    0.13
   1  12  -6    0.43    0.09
  -1  12   6    0.33    0.10
   1  12   6    0.46    0.10
  -1  12  -6    0.34    0.09
   2  12  -6    0.01    0.07
  -2  12   6    0.11    0.09
  -2  12  -6    0.12    0.09
   2  12   6    0.18    0.09
   3  12  -6    0.28    0.08
  -3  12   6    0.48    0.11
  -3  12  -6    0.45    0.10
   3  12   6    0.50    0.10
   4  12  -6    0.38    0.09
  -4  12   6    0.41    0.12
   4  12   6    0.33    0.10
   5  12  -6    0.03    0.08
   0  13   6    0.25    0.10
   0  13  -6    0.25    0.09
  -1  13   6    0.83    0.13
   1  13  -6    0.99    0.12
  -1  13  -6    0.75    0.11
   1  13   6    0.89    0.12
  -2  13   6    0.38    0.11
   2  13  -6    0.10    0.08
  -2  13  -6    0.23    0.10
   2  13   6    0.04    0.09
   3  13  -6    0.67    0.11
  -3  13   6    0.65    0.13
  -3  13  -6    0.65    0.12
   3  13   6    0.59    0.18
   0   0   7    0.00    0.02
   1   0   7    0.00    0.01
  -1   0   7    0.00    0.02
  -2   0   7   10.82    0.37
   2   0   7   10.45    0.37
  -3   0   7    2.75    0.13
   3   0   7    3.09    0.13
   4   0   7    0.29    0.05
  -4   0   7    0.26    0.05
   5   0   7    0.44    0.06
  -5   0   7    0.34    0.06
  -6   0   7    0.30    0.07
   6   0   7    0.34    0.07
   7   0   7    0.69    0.09
  -7   0   7    0.55    0.09
  -8   0   7    0.16    0.09
   8   0   7    0.06    0.08
   9   0   7    0.07    0.09
  10   0   7   -0.18    0.13
   0   1   7    8.79    0.29
   0  -1   7    8.09    0.29
   1  -1   7    8.32    0.30
  -1  -1   7    8.69    0.30
   2  -1   7    0.81    0.06
  -2   1   7    0.76    0.06
   2   1   7    0.84    0.06
  -2  -1   7    0.60    0.05
   3  -1   7    3.19    0.14
  -3   1   7    3.65    0.15
  -3  -1   7    3.39    0.14
   3   1   7    3.55    0.15
  -4   1   7    1.41    0.10
   4  -1   7    1.58    0.10
  -4  -1   7    1.43    0.09
   4   1   7    1.42    0.09
   5  -1   7    0.67    0.07
  -5   1   7    0.59    0.08
   5   1   7    0.72    0.07
  -5  -1   7    0.64    0.07
  -6   1   7    0.23    0.07
   6  -1   7    0.25    0.07
  -6  -1   7    0.26    0.06
   6   1   7    0.27    0.06
  -7   1   7   -0.01    0.07
   7  -1   7    0.18    0.07
  -7  -1   7    0.04    0.06
   7   1   7    0.09    0.07
  -8   1   7   -0.05    0.08
   8  -1   7    0.06    0.09
  -8  -1   7   -0.07    0.07
   8   1   7   -0.11    0.08
   9  -1   7    0.11    0.10
   9   1   7   -0.15    0.09
   0   2   7    4.52    0.16
   0   2   7    4.70    0.15
   0  -2   7    3.73    0.16
   1  -2   7    4.50    0.17
  -1   2   7    4.32    0.17
  -1  -2   7    4.68    0.17
   1   2   7    4.53    0.17
   2  -2   7    1.05    0.07
   2   2   7    1.02    0.07
   3  -2   7    7.03    0.26
  -3   2   7    6.67    0.26
  -3  -2   7    6.52    0.24
   3   2   7    6.68    0.25
   4   2  -7    0.34    0.04
  -4   2   7    0.38    0.06
   4   2   7    0.27    0.05
  -4  -2   7    0.33    0.05
   5   2  -7    0.54    0.05
   5  -2   7    0.53    0.07
  -5   2   7    0.53    0.07
   5   2   7    0.58    0.07
  -5  -2   7    0.49    0.06
   6   2  -7    0.35    0.05
   6  -2   7    0.32    0.07
  -6   2   7    0.31    0.07
   6   2   7    0.42    0.07
  -6  -2   7    0.28    0.06
  -7   2   7    0.53    0.09
   7   2  -7    0.57    0.07
   7  -2   7    0.54    0.10
  -7  -2   7    0.50    0.08
   7   2   7    0.51    0.09
   8  -2   7    0.14    0.09
  -8   2   7   -0.05    0.08
   8   2   7    0.01    0.08
   9  -2   7    0.11    0.10
   9   2   7    0.07    0.10
   0   3  -7    0.39    0.03
   0  -3   7    0.34    0.04
   0   3   7    0.40    0.04
  -1   3   7   19.27    0.64
  -1   3   7   18.34    0.65
   1  -3   7   19.04    0.64
   1   3   7   19.31    0.64
   1   3   7   19.94    0.64
  -2   3   7    8.82    0.33
   2  -3   7    9.12    0.33
   2   3   7    9.01    0.32
   2   3   7    9.19    0.32
   3  -3   7   11.43    0.41
  -3   3   7   11.79    0.41
   3   3   7   11.18    0.40
   3   3   7   11.11    0.39
   4  -3   7    0.01    0.05
  -4   3   7   -0.01    0.02
   4   3  -7    0.05    0.03
   4   3   7    0.08    0.04
  -4  -3   7    0.05    0.03
   5   3  -7    1.33    0.08
   5  -3   7    1.43    0.12
  -5   3   7    1.53    0.12
   5   3   7    1.56    0.10
  -5  -3   7    1.53    0.10
  -6   3   7    0.15    0.07
   6  -3   7    0.13    0.07
   6   3  -7    0.22    0.05
   6   3   7    0.25    0.06
  -6  -3   7    0.11    0.05
   7  -3   7    0.98    0.11
   7   3  -7    1.08    0.11
  -7   3   7    0.81    0.11
   7   3   7    0.88    0.10
   8  -3   7    0.13    0.09
  -8   3   7   -0.03    0.09
   8   3   7    0.04    0.09
  -9   3   7   -0.05    0.11
   9  -3   7    0.12    0.11
   9   3   7    0.07    0.09
   0   4  -7    3.53    0.13
   0   4   7    3.40    0.14
   0   4   7    3.61    0.14
  -1   4   7    9.00    0.30
   1   4  -7    8.29    0.30
  -1   4   7    8.76    0.31
   1  -4   7    8.73    0.31
   1   4   7    8.91    0.31
  -1   4  -7    8.70    0.31
   1   4   7    8.39    0.30
   2   4  -7    2.99    0.12
  -2   4   7    3.07    0.12
   2  -4   7    3.02    0.14
  -2   4   7    2.92    0.14
   2   4   7    3.01    0.13
   2   4   7    2.87    0.13
   3  -4   7    2.50    0.13
  -3   4   7    2.67    0.14
  -3   4   7    2.60    0.12
   3   4  -7    2.48    0.11
   3   4   7    2.65    0.12
   3   4   7    2.45    0.12
   4   4  -7    1.29    0.07
  -4   4   7    1.37    0.11
   4  -4   7    1.26    0.11
   4   4   7    1.34    0.09
   4   4   7    1.23    0.09
  -5   4   7    1.02    0.10
   5  -4   7    1.15    0.12
   5   4  -7    1.06    0.08
   5   4   7    0.91    0.09
   5   4   7    1.15    0.10
   6  -4   7    0.18    0.07
   6   4  -7    0.17    0.05
  -6   4   7    0.00    0.07
   6   4   7    0.22    0.07
   6   4   7    0.18    0.06
  -7   4   7    0.15    0.09
   7  -4   7    0.16    0.09
   7   4   7    0.27    0.08
   8  -4   7   -0.01    0.09
  -8   4   7   -0.12    0.09
   8   4   7   -0.02    0.08
  -9   4   7   -0.04    0.11
   9  -4   7    0.10    0.12
   9   4   7    0.07    0.09
   0   5   7    0.26    0.04
   0   5  -7    0.29    0.04
   0   5   7    0.31    0.04
   1  -5   7    6.59    0.23
  -1   5   7    6.21    0.23
  -1   5   7    5.99    0.23
   1   5  -7    6.02    0.22
   1   5   7    6.17    0.22
   1   5   7    6.18    0.23
  -1   5  -7    6.12    0.23
   2   5  -7    4.17    0.16
   2  -5   7    4.19    0.18
  -2   5   7    4.36    0.17
  -2   5   7    4.05    0.18
  -2   5  -7    4.19    0.18
   2   5   7    4.37    0.17
  -3   5   7    8.00    0.31
   3  -5   7    8.16    0.31
   3   5  -7    7.85    0.29
  -3   5   7    8.27    0.30
   3   5   7    7.79    0.30
   4  -5   7    0.12    0.06
   4   5  -7    0.08    0.04
  -4   5   7    0.02    0.06
   4   5   7    0.17    0.05
   5  -5   7    0.73    0.09
  -5   5   7    0.54    0.09
   5   5  -7    0.76    0.07
   5   5   7    0.99    0.09
  -6   5   7    0.22    0.08
   6  -5   7    0.29    0.09
   6   5  -7    0.27    0.05
   6   5   7    0.25    0.07
  -7   5   7    0.64    0.11
   7  -5   7    0.56    0.11
   7   5   7    0.62    0.10
  -8   5   7   -0.15    0.09
   8  -5   7    0.15    0.10
   8   5   7    0.11    0.09
  -9   5   7   -0.24    0.13
   9   5   7    0.06    0.11
   0   6   7    1.45    0.09
   0   6   7    1.42    0.09
   0   6  -7    1.36    0.08
  -1   6   7    4.95    0.20
  -1   6   7    5.01    0.20
   1   6  -7    5.30    0.19
   1   6   7    4.99    0.20
  -1   6  -7    4.82    0.20
   2  -6   7   -0.02    0.04
  -2   6   7    0.04    0.04
   2   6  -7   -0.01    0.03
  -2   6   7   -0.08    0.04
   2   6   7    0.01    0.04
  -2   6  -7   -0.01    0.04
   3  -6   7    0.73    0.08
  -3   6   7    0.72    0.09
  -3   6   7    0.88    0.09
   3   6  -7    0.97    0.07
   3   6   7    0.98    0.09
   4  -6   7    0.16    0.07
   4   6  -7    0.23    0.05
  -4   6   7    0.07    0.07
   4   6   7    0.25    0.06
   5  -6   7    0.90    0.11
  -5   6   7    0.84    0.11
   5   6  -7    0.99    0.08
   5   6   7    1.01    0.10
   6  -6   7    0.07    0.08
   6   6  -7    0.13    0.05
  -6   6   7   -0.04    0.08
   6   6   7    0.11    0.06
  -7   6   7    0.07    0.10
   7  -6   7    0.03    0.10
   7   6   7    0.10    0.07
   8  -6   7   -0.06    0.11
  -8   6   7   -0.01    0.10
   8   6   7   -0.02    0.08
   0   7   7    0.70    0.07
   0   7  -7    0.74    0.07
   0   7   7    0.66    0.07
  -1   7   7    0.43    0.06
   1   7  -7    0.44    0.06
  -1   7   7    0.52    0.07
   1   7   7    0.34    0.06
  -1   7  -7    0.37    0.06
   2  -7   7   -0.14    0.05
   2   7  -7    0.05    0.04
  -2   7   7    0.13    0.06
  -2   7   7    0.06    0.05
  -2   7  -7    0.01    0.05
   2   7   7    0.04    0.05
   3   7  -7    0.02    0.04
   3  -7   7   -0.08    0.06
  -3   7   7    0.12    0.06
  -3   7   7    0.07    0.06
   3   7   7    0.00    0.05
  -4   7   7    0.40    0.08
   4  -7   7    0.28    0.08
  -4   7   7    0.29    0.08
   4   7  -7    0.41    0.06
   4   7   7    0.38    0.07
   5  -7   7   -0.14    0.08
   5   7  -7    0.09    0.05
  -5   7   7   -0.03    0.08
   5   7   7    0.03    0.06
  -6   7   7    0.19    0.10
   6  -7   7    0.11    0.09
   6   7  -7    0.22    0.06
   6   7   7    0.22    0.07
  -7   7   7    0.13    0.11
   7  -7   7   -0.05    0.11
   7   7   7    0.13    0.08
   8  -7   7    0.01    0.12
  -8   7   7   -0.03    0.11
   8   7   7    0.02    0.09
   0   8   7    5.33    0.23
   0   8  -7    5.87    0.23
  -1   8   7    0.15    0.06
   1   8  -7    0.10    0.05
  -1   8   7    0.12    0.05
  -1   8  -7    0.05    0.05
   1   8   7    0.16    0.06
   2  -8   7    0.96    0.10
  -2   8   7    0.97    0.10
  -2   8   7    1.00    0.11
   2   8  -7    1.04    0.09
  -2   8  -7    0.96    0.09
   2   8   7    0.88    0.09
  -3   8   7    0.37    0.08
   3  -8   7    0.23    0.07
  -3   8   7    0.44    0.08
   3   8  -7    0.36    0.06
   3   8   7    0.42    0.07
  -4   8   7    1.06    0.11
   4  -8   7    0.86    0.11
   4   8  -7    1.12    0.10
  -4   8   7    0.99    0.10
   4   8   7    1.21    0.11
   5  -8   7    0.03    0.09
   5   8  -7    0.02    0.05
  -5   8   7    0.03    0.08
   5   8   7    0.07    0.07
   6   8  -7    0.35    0.07
  -6   8   7    0.46    0.11
   6  -8   7    0.25    0.11
   6   8   7    0.41    0.09
   7  -8   7   -0.04    0.11
  -7   8   7    0.03    0.10
   7   8   7    0.02    0.09
   0   9  -7   -0.06    0.05
   0   9   7    0.03    0.06
  -1   9   7    0.30    0.07
   1   9  -7    0.42    0.07
   1   9   7    0.47    0.07
  -1   9  -7    0.46    0.07
  -2   9   7    0.79    0.09
  -2   9   7    0.72    0.08
   2   9  -7    0.62    0.08
  -2   9  -7    0.62    0.08
   2   9   7    0.62    0.08
   3   9  -7    0.10    0.06
  -3   9   7    0.10    0.07
  -3   9   7    0.15    0.07
   3  -9   7    0.11    0.07
  -3   9  -7    0.18    0.07
   3   9   7    0.03    0.06
  -4   9   7    0.25    0.09
   4   9  -7    0.19    0.06
  -4   9   7    0.25    0.09
   4  -9   7    0.17    0.08
   4   9   7    0.24    0.07
   5  -9   7    0.12    0.09
   5   9  -7    0.01    0.06
  -5   9   7    0.03    0.09
   5   9   7    0.17    0.08
  -6   9   7    0.07    0.10
   6  -9   7    0.02    0.10
   6   9   7    0.00    0.08
   7  -9   7    0.22    0.12
  -7   9   7    0.04    0.11
   7   9   7   -0.11    0.08
   0  10  -7    0.25    0.07
   0  10   7    0.21    0.07
  -1  10   7    0.12    0.07
   1  10  -7    0.18    0.06
   1  10   7    0.12    0.07
  -1  10  -7    0.16    0.06
  -2  10   7    0.35    0.09
   2  10  -7    0.43    0.07
  -2  10  -7    0.46    0.08
   2  10   7    0.51    0.09
  -3  10   7    0.11    0.08
   3  10  -7    0.01    0.06
  -3  10   7    0.14    0.07
   3  10   7    0.19    0.08
  -3  10  -7    0.08    0.07
  -4  10   7    0.14    0.09
  -4  10   7    0.22    0.09
   4  10  -7    0.28    0.07
   4  10   7    0.17    0.08
   5  10  -7    0.04    0.06
   5 -10   7    0.16    0.12
  -5  10   7   -0.06    0.08
   5  10   7    0.02    0.08
   6 -10   7    0.10    0.11
  -6  10   7   -0.12    0.10
   6  10   7    0.08    0.09
   0  11   7    0.02    0.07
   0  11  -7    0.26    0.07
  -1  11   7    0.10    0.08
   1  11  -7    0.22    0.07
  -1  11  -7    0.13    0.07
   1  11   7    0.14    0.08
  -2  11   7    0.05    0.08
   2  11  -7   -0.02    0.06
   2  11   7    0.09    0.08
  -2  11  -7    0.12    0.07
   3  11  -7   -0.02    0.06
  -3  11   7    0.12    0.09
  -3  11  -7    0.07    0.08
   3  11   7    0.06    0.08
  -4  11   7    0.09    0.09
   4  11  -7   -0.07    0.07
   4  11   7    0.00    0.08
   5  11  -7   -0.01    0.07
  -5  11   7   -0.11    0.09
   5  11   7    0.10    0.09
  -6  11   7   -0.24    0.10
   0  12  -7    0.28    0.09
   0  12   7    0.38    0.10
   1  12  -7    0.18    0.08
  -1  12   7    0.20    0.09
   1  12   7    0.09    0.09
  -1  12  -7    0.02    0.08
  -2  12   7    1.29    0.14
   2  12  -7    1.51    0.14
  -2  12  -7    1.38    0.13
   2  12   7    1.41    0.14
   3  12  -7   -0.07    0.07
  -3  12   7    0.08    0.10
   3  12   7    0.14    0.09
  -3  12  -7   -0.03    0.09
  -4  12   7    0.30    0.11
   4  12  -7    0.20    0.08
   4  12   7    0.14    0.10
   0  13   7    0.00    0.09
   0  13  -7   -0.04    0.08
   1  13  -7    0.26    0.09
  -1  13   7    0.40    0.11
   1  13   7    0.33    0.10
  -1  13  -7    0.16    0.09
  -2  13   7    0.12    0.10
   2  13  -7    0.12    0.09
   2  13   7    0.06    0.09
  -2  13  -7    0.02    0.09
   3  13  -7    0.21    0.09
  -3  13   7    0.28    0.11
   0   0   8   17.11    0.58
  -2   0   8    0.07    0.03
   2   0   8    0.17    0.03
   3   0   8   42.44    1.39
  -3   0   8   41.73    1.39
   4   0   8    0.63    0.07
  -4   0   8    0.59    0.07
  -5   0   8    5.51    0.24
   5   0   8    5.45    0.23
   6   0   8    0.29    0.07
  -6   0   8    0.25    0.07
  -7   0   8    2.43    0.17
   7   0   8    2.72    0.17
  -8   0   8   -0.07    0.07
   8   0   8   -0.01    0.08
   9   0   8    0.16    0.10
   0   1   8    1.12    0.07
   0  -1   8    1.50    0.07
   1  -1   8   31.55    1.05
  -1  -1   8   32.49    1.05
   1   1   8   31.61    1.05
  -2   1   8    0.52    0.05
   2  -1   8    0.61    0.06
   2   1   8    0.60    0.06
  -2  -1   8    0.52    0.06
  -3   1   8   20.04    0.68
   3   1   8   19.92    0.67
  -3  -1   8   19.70    0.67
   4  -1   8    1.47    0.10
  -4   1   8    1.31    0.10
  -4  -1   8    1.34    0.09
   4   1   8    1.41    0.10
  -5   1   8    4.18    0.20
   5  -1   8    4.07    0.19
   5   1   8    4.29    0.19
  -5  -1   8    4.29    0.19
   6  -1   8    0.10    0.06
  -6   1   8    0.08    0.06
   6   1   8    0.17    0.06
  -6  -1   8    0.12    0.06
   7  -1   8    1.46    0.14
  -7   1   8    1.28    0.14
  -7  -1   8    1.25    0.13
   7   1   8    1.36    0.13
  -8   1   8   -0.02    0.08
   8  -1   8    0.18    0.09
  -8  -1   8    0.09    0.08
   8   1   8    0.07    0.09
   9  -1   8    0.24    0.11
  -9   1   8    0.26    0.11
   9   1   8    0.28    0.11
   0   2   8   13.97    0.45
   0  -2   8   13.49    0.46
   0   2   8   13.48    0.47
  -1   2   8   14.58    0.50
   1  -2   8   14.98    0.50
   1   2   8   14.67    0.50
   2  -2   8    6.70    0.25
   2   2   8    6.74    0.24
  -2  -2   8    6.35    0.24
   3  -2   8    4.80    0.20
  -3   2   8    4.72    0.20
   3   2   8    4.96    0.19
  -3  -2   8    4.89    0.19
  -4   2   8    3.21    0.16
  -4  -2   8    3.14    0.14
   4   2   8    3.12    0.14
  -5   2   8    0.77    0.09
   5   2  -8    0.74    0.06
   5  -2   8    0.89    0.09
   5   2   8    0.64    0.07
  -5  -2   8    0.78    0.09
   6  -2   8    0.48    0.08
  -6   2   8    0.37    0.08
   6   2  -8    0.38    0.05
  -6  -2   8    0.32    0.07
   6   2   8    0.38    0.07
  -7   2   8    0.03    0.07
   7  -2   8    0.04    0.08
   7   2   8    0.06    0.07
  -7  -2   8    0.14    0.07
  -8   2   8   -0.08    0.08
   8  -2   8    0.02    0.09
   8   2   8    0.05    0.08
   9  -2   8    0.21    0.11
  -9   2   8   -0.06    0.10
   9   2   8    0.17    0.10
   0  -3   8    3.54    0.14
   0   3   8    3.38    0.14
   0   3  -8    3.50    0.13
  -1   3   8    3.41    0.13
   1  -3   8    3.36    0.14
  -1   3   8    3.31    0.14
   1   3   8    3.24    0.14
   1   3   8    3.22    0.13
  -2   3   8   10.10    0.36
   2  -3   8   10.29    0.36
   2   3   8   10.23    0.36
   2   3   8   10.14    0.36
   3  -3   8    1.08    0.09
   3   3   8    1.12    0.08
   3   3   8    1.14    0.08
   4  -3   8    0.70    0.07
  -4  -3   8    0.69    0.07
   4   3   8    0.76    0.07
   5   3  -8    0.92    0.07
   5  -3   8    0.97    0.10
  -5   3   8    0.92    0.10
  -5  -3   8    0.87    0.09
   5   3   8    0.85    0.09
   6  -3   8    0.37    0.08
  -6   3   8    0.36    0.09
   6   3  -8    0.34    0.05
  -6  -3   8    0.28    0.06
   6   3   8    0.24    0.06
   7  -3   8    0.01    0.08
  -7   3   8   -0.04    0.08
   7   3   8    0.07    0.06
   8  -3   8    0.13    0.10
  -8   3   8   -0.12    0.09
   8   3   8    0.08    0.08
  -9   3   8   -0.09    0.10
   9  -3   8    0.08    0.11
   9   3   8    0.07    0.09
   0   4   8    0.76    0.06
   0  -4   8    0.90    0.06
   0   4   8    0.80    0.06
   0   4  -8    0.79    0.05
   1  -4   8    7.52    0.27
  -1   4   8    7.43    0.28
   1   4  -8    7.30    0.26
  -1   4   8    7.70    0.27
  -1   4  -8    7.68    0.27
   1   4   8    7.54    0.27
   1   4   8    7.75    0.27
  -2   4   8    2.05    0.09
   2  -4   8    2.02    0.11
  -2   4   8    1.90    0.11
   2   4  -8    1.88    0.08
   2   4   8    2.11    0.10
   2   4   8    1.97    0.10
  -3   4   8    1.65    0.11
   3   4  -8    1.66    0.08
   3  -4   8    1.65    0.11
  -3   4   8    1.65    0.09
   3   4   8    1.70    0.10
   3   4   8    1.64    0.09
   4  -4   8    0.26    0.06
   4   4  -8    0.29    0.04
  -4   4   8    0.21    0.06
   4   4   8    0.27    0.05
   4   4   8    0.25    0.05
  -5   4   8    0.59    0.08
   5  -4   8    0.67    0.09
   5   4  -8    0.69    0.07
   5   4   8    0.70    0.07
   5   4   8    0.61    0.08
   6  -4   8    0.37    0.08
  -6   4   8    0.35    0.09
   6   4  -8    0.36    0.06
   6   4   8    0.29    0.07
   6   4   8    0.32    0.06
   7  -4   8    0.03    0.08
  -7   4   8    0.00    0.09
   7   4   8    0.10    0.07
  -8   4   8   -0.06    0.09
   8  -4   8    0.11    0.09
   8   4   8    0.06    0.08
  -9   4   8   -0.06    0.11
   9  -4   8    0.10    0.11
   9   4   8    0.10    0.09
   0   5   8    7.09    0.26
   0   5   8    7.50    0.27
   0   5  -8    7.18    0.26
   1   5  -8    4.41    0.17
  -1   5   8    4.41    0.19
   1  -5   8    4.79    0.18
  -1   5   8    4.67    0.18
  -1   5  -8    4.79    0.18
   1   5   8    4.55    0.18
   1   5   8    4.83    0.18
  -2   5   8    1.22    0.10
   2  -5   8    1.46    0.10
   2   5  -8    1.23    0.07
  -2   5   8    1.34    0.09
   2   5   8    1.41    0.09
   2   5   8    1.24    0.08
   3   5  -8    0.92    0.06
  -3   5   8    0.73    0.08
   3  -5   8    0.91    0.09
  -3   5   8    0.85    0.08
   3   5   8    0.75    0.07
   3   5   8    0.90    0.08
   4   5  -8    1.99    0.10
   4  -5   8    2.34    0.14
  -4   5   8    1.83    0.14
   4   5   8    2.05    0.11
   4   5   8    2.17    0.12
   5   5  -8    1.34    0.09
  -5   5   8    1.21    0.12
   5  -5   8    1.60    0.13
   5   5   8    1.54    0.11
   6  -5   8    0.14    0.08
  -6   5   8    0.00    0.07
   6   5   8    0.11    0.06
   7  -5   8    0.12    0.10
  -7   5   8   -0.08    0.08
   7   5   8    0.00    0.07
  -8   5   8   -0.12    0.09
   8  -5   8    0.12    0.10
   8   5   8    0.10    0.09
   0   6  -8    0.03    0.03
   0   6   8    0.00    0.04
   0   6   8    0.01    0.04
  -1   6   8    2.54    0.13
   1  -6   8    2.76    0.13
   1   6  -8    2.68    0.12
  -1   6   8    2.60    0.13
  -1   6  -8    2.77    0.13
   1   6   8    2.69    0.12
   1   6   8    2.82    0.13
   2  -6   8    2.74    0.14
  -2   6   8    2.62    0.13
  -2   6   8    2.39    0.14
   2   6  -8    2.73    0.12
   2   6   8    2.68    0.13
  -2   6  -8    2.83    0.14
   3   6  -8    2.67    0.12
   3  -6   8    2.77    0.15
  -3   6   8    2.62    0.16
  -3   6   8    2.72    0.14
   3   6   8    2.80    0.14
   4   6  -8    0.08    0.04
   4  -6   8    0.07    0.06
  -4   6   8   -0.05    0.06
   4   6   8    0.00    0.05
   5   6  -8    0.17    0.05
  -5   6   8    0.11    0.08
   5  -6   8    0.18    0.08
   5   6   8    0.11    0.06
  -6   6   8    0.32    0.10
   6  -6   8    0.50    0.11
   6   6   8    0.47    0.08
  -7   6   8    0.33    0.11
   7  -6   8    0.28    0.11
   7   6   8    0.56    0.10
   8  -6   8    0.21    0.12
  -8   6   8    0.05    0.11
   8   6   8    0.09    0.09
   0   7  -8    0.28    0.05
   0   7   8    0.19    0.06
   0   7   8    0.22    0.05
  -1   7   8    1.11    0.10
   1   7  -8    1.20    0.08
  -1   7   8    1.16    0.10
   1   7   8    1.29    0.10
  -1   7  -8    1.29    0.09
   2   7  -8    0.09    0.04
  -2   7   8    0.07    0.05
   2  -7   8    0.01    0.05
  -2   7   8    0.06    0.06
  -2   7  -8    0.07    0.05
   2   7   8    0.09    0.05
   3   7  -8    1.13    0.09
  -3   7   8    1.13    0.10
   3  -7   8    0.96    0.09
  -3   7   8    1.06    0.12
   3   7   8    1.18    0.10
  -4   7   8    0.12    0.06
  -4   7   8   -0.02    0.07
   4  -7   8   -0.04    0.07
   4   7  -8    0.16    0.05
   4   7   8    0.04    0.06
   5  -7   8    0.68    0.11
  -5   7   8    0.78    0.11
   5   7  -8    0.75    0.08
   5   7   8    0.90    0.10
   6  -7   8    0.00    0.09
  -6   7   8    0.05    0.09
   6   7   8    0.07    0.07
   7  -7   8    0.06    0.11
  -7   7   8    0.15    0.11
   7   7   8    0.19    0.08
  -8   7   8   -0.01    0.11
   8  -7   8    0.04    0.12
   8   7   8    0.01    0.08
   0   8  -8    0.23    0.05
   0   8   8    0.22    0.06
   1   8  -8    1.21    0.09
  -1   8   8    1.24    0.11
  -1   8   8    1.43    0.11
  -1   8  -8    1.45    0.10
   1   8   8    1.27    0.11
  -2   8   8    4.13    0.20
   2   8  -8    4.56    0.18
  -2   8   8    4.31    0.20
   2  -8   8    3.97    0.19
  -2   8  -8    4.39    0.19
   2   8   8    4.04    0.19
  -3   8   8    1.51    0.13
   3   8  -8    1.54    0.11
  -3   8   8    1.53    0.13
   3  -8   8    1.43    0.12
   3   8   8    1.43    0.12
  -4   8   8    0.40    0.09
   4  -8   8    0.28    0.08
   4   8  -8    0.37    0.06
  -4   8   8    0.43    0.09
   4   8   8    0.36    0.08
   5  -8   8    0.23    0.09
   5   8  -8    0.25    0.06
  -5   8   8    0.37    0.10
   5   8   8    0.22    0.08
  -6   8   8    0.57    0.12
   6  -8   8    0.37    0.12
   6   8   8    0.34    0.10
  -7   8   8    0.12    0.11
   7  -8   8    0.19    0.12
   7   8   8    0.12    0.09
   0   9   8   -0.06    0.06
   0   9  -8    0.03    0.05
  -1   9   8    0.43    0.07
   1   9  -8    0.49    0.07
  -1   9   8    0.44    0.08
   1   9   8    0.59    0.08
  -1   9  -8    0.67    0.08
   2   9  -8    0.20    0.06
  -2   9   8    0.19    0.07
  -2   9   8    0.06    0.06
  -2   9  -8    0.21    0.07
   2   9   8    0.16    0.06
  -3   9   8    0.70    0.09
   3   9  -8    0.76    0.08
  -3   9   8    0.69    0.10
   3   9   8    0.69    0.09
  -4   9   8   -0.02    0.07
  -4   9   8    0.04    0.08
   4  -9   8    0.07    0.07
   4   9  -8    0.01    0.05
   4   9   8    0.01    0.07
  -5   9   8    0.24    0.09
   5   9  -8    0.10    0.06
   5  -9   8    0.12    0.09
   5   9   8    0.19    0.08
   6  -9   8   -0.01    0.10
  -6   9   8    0.08    0.10
   6   9   8   -0.02    0.08
  -7   9   8    0.09    0.11
   7  -9   8    0.08    0.11
   7   9   8    0.14    0.09
   0  10  -8    0.10    0.06
   0  10   8    0.04    0.07
  -1  10   8    0.87    0.10
   1  10  -8    1.16    0.11
   1  10   8    0.96    0.10
  -1  10  -8    0.95    0.10
  -2  10   8    0.18    0.09
   2  10  -8    0.22    0.07
   2  10   8    0.19    0.08
  -2  10  -8    0.35    0.08
  -3  10   8    0.52    0.09
   3  10  -8    0.44    0.08
  -3  10   8    0.65    0.10
   3  10   8    0.54    0.09
  -4  10   8    0.01    0.08
   4  10  -8   -0.03    0.06
  -4  10   8    0.07    0.09
   4  10   8    0.00    0.08
  -5  10   8    0.19    0.10
   5  10   8    0.28    0.09
  -6  10   8   -0.02    0.10
   6 -10   8   -0.03    0.10
   6  10   8   -0.03    0.09
   0  11   8    0.45    0.10
   0  11  -8    0.58    0.08
   1  11  -8    0.16    0.07
  -1  11   8    0.14    0.08
  -1  11  -8    0.20    0.08
   1  11   8    0.18    0.08
   2  11  -8    0.09    0.07
  -2  11   8   -0.06    0.08
   2  11   8    0.09    0.08
  -2  11  -8    0.00    0.07
  -3  11   8    0.15    0.09
   3  11  -8    0.32    0.08
   3  11   8    0.21    0.09
   4  11  -8    0.17    0.08
  -4  11   8    0.24    0.10
   4  11   8    0.28    0.10
  -5  11   8   -0.05    0.10
   5  11   8   -0.03    0.08
  -6  11   8   -0.08    0.11
   0  12  -8    1.53    0.14
   0  12   8    1.26    0.13
   1  12  -8   -0.04    0.07
  -1  12   8   -0.06    0.08
  -1  12  -8   -0.12    0.07
   1  12   8   -0.03    0.08
   2  12  -8    0.04    0.07
  -2  12   8    0.17    0.09
  -2  12  -8    0.09    0.08
   2  12   8    0.16    0.09
  -3  12   8    0.02    0.09
   3  12  -8    0.02    0.07
   3  12   8   -0.03    0.09
  -4  12   8    0.29    0.11
   4  12  -8    0.37    0.10
   4  12   8    0.43    0.11
   0  13  -8   -0.10    0.08
   0  13   8   -0.02    0.09
   1  13  -8    0.01    0.08
  -1  13   8   -0.06    0.09
  -1  13  -8   -0.01    0.08
   1  13   8    0.05    0.09
  -2  13   8    0.09    0.10
   2  13  -8   -0.01    0.08
   2  13   8    0.08    0.10
  -2  13  -8    0.03    0.08
   3  13  -8    0.01    0.08
  -3  13   8   -0.03    0.10
   0   0   9    0.00    0.03
  -1   0   9   79.19    2.58
  -2   0   9    5.34    0.21
   2   0   9    5.38    0.21
  -3   0   9   29.16    0.98
   3   0   9   29.14    0.98
   4   0   9    1.31    0.10
  -4   0   9    1.19    0.10
   5   0   9    9.40    0.36
  -5   0   9    9.48    0.36
   6   0   9    3.10    0.17
  -6   0   9    2.78    0.17
  -7   0   9    1.96    0.15
   7   0   9    2.00    0.16
   8   0   9    0.06    0.09
  -8   0   9   -0.04    0.07
   9   0   9    0.39    0.12
  -9   0   9    0.39    0.12
   0   1   9   19.94    0.67
   1  -1   9   75.95    2.49
  -1   1   9   75.73    2.49
   1   1   9   75.17    2.49
  -1  -1   9   77.92    2.49
   2  -1   9    1.87    0.10
  -2   1   9    1.77    0.10
  -2  -1   9    1.89    0.10
   2   1   9    1.90    0.10
  -3   1   9   23.48    0.80
  -3  -1   9   23.91    0.80
   3   1   9   23.44    0.80
  -4   1   9    7.66    0.29
   4  -1   9    7.20    0.29
   4   1   9    7.64    0.29
  -4  -1   9    7.71    0.29
  -5   1   9    9.53    0.36
   5  -1   9    9.29    0.36
   5   1   9    9.38    0.36
  -5  -1   9    9.42    0.36
   6  -1   9    0.28    0.07
  -6   1   9    0.38    0.08
  -6  -1   9    0.27    0.07
   6   1   9    0.26    0.07
  -7   1   9    1.61    0.15
   7  -1   9    1.73    0.15
   7   1   9    1.71    0.15
  -7  -1   9    1.53    0.14
  -8   1   9    0.25    0.10
   8  -1   9    0.36    0.10
   8   1   9    0.24    0.09
  -8  -1   9    0.24    0.09
  -9   1   9    0.32    0.11
   9  -1   9    0.36    0.12
   9   1   9    0.38    0.11
   0  -2   9    0.21    0.04
   0   2   9    0.19    0.04
  -1   2   9   22.02    0.75
   1  -2   9   22.34    0.75
   1   2   9   22.40    0.75
  -1  -2   9   22.77    0.75
   2  -2   9    0.48    0.05
  -2  -2   9    0.43    0.05
   2   2   9    0.41    0.05
   3  -2   9    8.99    0.33
  -3   2   9    8.97    0.33
  -3  -2   9    8.75    0.32
   3   2   9    9.02    0.32
  -4   2   9    0.46    0.07
  -4  -2   9    0.38    0.05
   4   2   9    0.30    0.05
  -5   2   9    3.34    0.18
   5  -2   9    3.54    0.17
   5   2   9    3.13    0.16
  -5  -2   9    3.16    0.16
  -6   2   9    0.06    0.07
   6  -2   9    0.16    0.07
  -6  -2   9    0.02    0.06
   6   2   9    0.01    0.05
  -7   2   9    1.31    0.14
   7  -2   9    1.59    0.14
   7   2   9    1.44    0.13
  -7  -2   9    1.12    0.13
   8  -2   9    0.15    0.09
  -8   2   9   -0.11    0.08
   8   2   9    0.05    0.08
  -9   2   9   -0.07    0.10
   9  -2   9    0.01    0.11
   9   2   9    0.13    0.10
   0   3   9    8.18    0.30
   0  -3   9    8.57    0.30
  -1   3   9   23.29    0.78
   1  -3   9   23.62    0.78
  -1   3   9   21.34    0.77
   1   3   9   23.77    0.78
  -1  -3   9   24.06    0.78
   1   3   9   23.71    0.77
   2  -3   9    6.01    0.24
  -2   3   9    6.08    0.24
   2   3   9    6.10    0.23
  -2  -3   9    6.22    0.23
   2   3   9    6.10    0.23
   3  -3   9    6.22    0.25
   3   3   9    6.27    0.24
   3   3   9    6.39    0.24
   4  -3   9    1.15    0.10
  -4   3   9    0.77    0.09
  -4  -3   9    1.04    0.08
   4   3   9    1.15    0.09
   4   3   9    0.99    0.09
  -5   3   9    2.78    0.17
   5  -3   9    2.95    0.16
  -5  -3   9    2.74    0.14
   5   3   9    2.77    0.15
  -6   3   9    0.01    0.07
   6  -3   9    0.18    0.07
  -6  -3   9    0.07    0.06
   6   3   9    0.09    0.06
   7  -3   9    0.25    0.09
  -7   3   9    0.34    0.10
   7   3   9    0.34    0.08
  -8   3   9   -0.04    0.10
   8  -3   9   -0.02    0.09
   8   3   9    0.01    0.08
  -9   3   9   -0.13    0.10
   9  -3   9    0.04    0.11
   9   3   9    0.11    0.09
   0   4   9    0.40    0.04
   0  -4   9    0.42    0.05
   0   4   9    0.34    0.05
   0   4  -9    0.38    0.04
  -1   4   9    6.19    0.23
   1  -4   9    6.09    0.23
  -1   4   9    6.24    0.22
   1   4  -9    5.95    0.21
   1   4   9    5.79    0.22
   1   4   9    6.01    0.22
  -2   4   9    1.02    0.07
   2  -4   9    1.12    0.09
  -2   4   9    1.02    0.09
   2   4   9    0.95    0.07
   2   4   9    1.00    0.08
  -3   4   9    1.27    0.08
   3  -4   9    1.40    0.11
  -3   4   9    1.19    0.10
   3   4   9    1.35    0.09
   3   4   9    1.31    0.09
   4  -4   9    0.61    0.08
  -4   4   9    0.68    0.08
   4   4   9    0.77    0.08
   4   4   9    0.72    0.08
  -5   4   9    2.08    0.15
   5  -4   9    2.21    0.15
   5   4   9    2.18    0.14
   5   4   9    2.28    0.13
  -6   4   9    0.45    0.10
   6  -4   9    0.58    0.09
   6   4   9    0.57    0.08
   6   4   9    0.57    0.09
  -7   4   9   -0.07    0.09
   7  -4   9    0.08    0.08
   7   4   9    0.03    0.07
   8  -4   9    0.06    0.09
  -8   4   9   -0.04    0.10
   8   4   9    0.08    0.08
  -9   4   9    0.14    0.12
   9  -4   9    0.16    0.13
   9   4   9    0.20    0.12
   0   5  -9    6.57    0.24
   0   5   9    6.34    0.25
   0   5   9    6.62    0.24
   1   5  -9    7.75    0.28
  -1   5   9    7.81    0.29
  -1   5   9    7.65    0.30
   1  -5   9    8.04    0.29
   1   5   9    8.20    0.29
   1   5   9    8.08    0.29
  -1   5  -9    8.09    0.29
   2  -5   9    7.72    0.29
  -2   5   9    7.52    0.29
  -2   5   9    7.32    0.28
   2   5  -9    7.56    0.27
   2   5   9    7.39    0.28
   2   5   9    7.48    0.27
   3   5  -9    5.01    0.19
  -3   5   9    4.82    0.22
  -3   5   9    4.95    0.20
   3  -5   9    4.96    0.22
   3   5   9    4.91    0.20
   3   5   9    4.92    0.20
  -4   5   9    1.16    0.13
   4   5  -9    1.42    0.08
   4  -5   9    1.55    0.12
   4   5   9    1.36    0.11
   4   5   9    1.38    0.10
   5   5  -9    1.54    0.10
  -5   5   9    1.34    0.14
   5  -5   9    1.64    0.14
   5   5   9    1.76    0.12
   5   5   9    1.60    0.12
  -6   5   9    0.63    0.11
   6  -5   9    0.77    0.11
   6   5   9    0.66    0.09
  -7   5   9    0.58    0.11
   7  -5   9    0.53    0.11
   7   5   9    0.52    0.09
  -8   5   9    0.06    0.10
   8  -5   9    0.25    0.11
   8   5   9    0.19    0.09
   0   6   9    4.50    0.19
   0   6   9    4.41    0.19
   0   6  -9    4.58    0.18
  -1   6   9    6.66    0.26
   1  -6   9    7.12    0.25
   1   6  -9    6.83    0.24
  -1   6   9    6.33    0.26
  -1   6  -9    6.67    0.25
   1   6   9    6.20    0.25
   1   6   9    6.61    0.25
   2  -6   9    3.71    0.17
  -2   6   9    3.46    0.16
   2   6  -9    3.66    0.15
  -2   6   9    3.47    0.18
   2   6   9    3.73    0.16
   2   6   9    3.58    0.15
  -3   6   9    5.12    0.23
   3  -6   9    5.09    0.23
  -3   6   9    5.07    0.21
   3   6  -9    5.06    0.20
   3   6   9    5.23    0.22
  -4   6   9    2.10    0.16
   4   6  -9    2.27    0.11
   4  -6   9    2.11    0.15
   4   6   9    2.12    0.13
   5   6  -9    0.77    0.11
   5  -6   9    0.94    0.11
  -5   6   9    0.73    0.11
   5   6   9    0.86    0.09
  -6   6   9    1.04    0.13
   6  -6   9    1.15    0.14
   6   6   9    1.33    0.13
  -7   6   9    0.52    0.12
   7  -6   9    0.39    0.12
   7   6   9    0.58    0.10
  -8   6   9    0.07    0.11
   8  -6   9    0.02    0.11
   8   6   9    0.06    0.09
   0   7   9    5.01    0.21
   0   7  -9    5.44    0.21
   0   7   9    5.07    0.21
   1   7  -9    0.56    0.06
  -1   7   9    0.41    0.06
  -1   7   9    0.43    0.07
   1   7   9    0.51    0.07
  -1   7  -9    0.56    0.07
   1   7   9    0.52    0.06
   2  -7   9    0.04    0.05
   2   7  -9    0.11    0.04
  -2   7   9    0.01    0.05
  -2   7   9    0.08    0.06
  -2   7  -9    0.12    0.05
   2   7   9    0.05    0.05
   3  -7   9    0.43    0.08
   3   7  -9    0.49    0.06
  -3   7   9    0.47    0.08
  -3   7   9    0.41    0.07
   3   7   9    0.53    0.07
   4  -7   9    1.85    0.14
  -4   7   9    1.75    0.15
  -4   7   9    1.81    0.13
   4   7  -9    1.87    0.11
   4   7   9    1.83    0.13
  -5   7   9    0.07    0.08
   5  -7   9   -0.01    0.08
   5   7   9    0.06    0.07
  -6   7   9   -0.01    0.09
   6  -7   9    0.01    0.10
   6   7   9    0.04    0.07
  -7   7   9   -0.11    0.09
   7  -7   9    0.14    0.11
   7   7   9    0.08    0.08
   8  -7   9    0.12    0.12
  -8   7   9    0.20    0.14
   8   7   9    0.14    0.11
   0   8   9    3.74    0.19
   0   8  -9    4.27    0.18
   0   8   9    4.22    0.18
   1   8  -9    2.56    0.13
  -1   8   9    2.45    0.14
  -1   8   9    2.21    0.14
  -1   8  -9    2.55    0.14
   1   8   9    2.37    0.14
   2  -8   9    0.34    0.07
  -2   8   9    0.45    0.08
  -2   8   9    0.47    0.08
   2   8  -9    0.49    0.06
   2   8   9    0.51    0.08
  -2   8  -9    0.58    0.07
  -3   8   9    0.69    0.09
   3   8  -9    0.88    0.08
  -3   8   9    0.82    0.10
   3  -8   9    0.61    0.09
   3   8   9    0.72    0.09
   4   8  -9    1.43    0.11
  -4   8   9    1.46    0.13
  -4   8   9    1.55    0.15
   4  -8   9    1.41    0.14
   4   8   9    1.46    0.13
   5  -8   9    0.58    0.10
  -5   8   9    0.50    0.11
   5   8   9    0.73    0.10
   6  -8   9    0.28    0.11
  -6   8   9    0.14    0.10
   6   8   9    0.17    0.09
  -7   8   9   -0.03    0.10
   7  -8   9    0.16    0.12
   7   8   9    0.14    0.10
   0   9   9    0.65    0.09
   0   9  -9    0.88    0.08
   1   9  -9    1.38    0.11
  -1   9   9    1.23    0.11
  -1   9   9    1.33    0.11
  -1   9  -9    1.32    0.11
   1   9   9    1.12    0.12
  -2   9   9    0.44    0.08
  -2   9   9    0.55    0.09
   2   9  -9    0.53    0.07
   2   9   9    0.58    0.08
  -2   9  -9    0.64    0.08
   3   9  -9    0.43    0.07
  -3   9   9    0.42    0.09
  -3   9   9    0.42    0.09
   3   9   9    0.42    0.08
  -4   9   9    0.39    0.09
   4  -9   9    0.32    0.09
  -4   9   9    0.41    0.10
   4   9  -9    0.32    0.07
   4   9   9    0.32    0.08
  -5   9   9    0.64    0.12
   5  -9   9    0.57    0.11
   5   9   9    0.61    0.10
   6  -9   9    0.23    0.11
  -6   9   9   -0.01    0.10
   6   9   9    0.02    0.09
  -7   9   9    0.04    0.11
   7  -9   9    0.04    0.11
   0  10   9    0.39    0.08
   0  10  -9    0.33    0.07
   1  10  -9    1.32    0.11
  -1  10   9    0.96    0.11
   1  10   9    0.95    0.10
  -1  10  -9    1.26    0.12
   2  10  -9    0.89    0.09
  -2  10   9    0.78    0.11
   2  10   9    0.95    0.11
  -2  10  -9    0.94    0.10
   3  10  -9    0.27    0.07
  -3  10   9    0.39    0.09
  -3  10   9    0.29    0.10
   3  10   9    0.36    0.09
  -4  10   9    0.12    0.09
  -4  10   9    0.09    0.09
   4  10  -9    0.18    0.07
   4  10   9    0.12    0.08
  -5  10   9    0.10    0.10
   5  10   9    0.16    0.09
   6 -10   9    0.10    0.11
  -6  10   9   -0.05    0.10
   6  10   9    0.21    0.10
   0  11   9    0.03    0.08
   0  11  -9    0.03    0.07
  -1  11   9    0.66    0.10
   1  11  -9    0.72    0.10
  -1  11  -9    0.77    0.10
   1  11   9    0.73    0.11
   2  11  -9    0.27    0.08
  -2  11   9    0.49    0.10
   2  11   9    0.32    0.09
  -2  11  -9    0.44    0.09
  -3  11   9    0.25    0.10
   3  11  -9    0.20    0.07
   3  11   9    0.28    0.09
  -4  11   9    0.21    0.10
   4  11   9    0.14    0.09
  -5  11   9    0.17    0.11
   5  11   9    0.37    0.11
   0  12   9    0.07    0.09
   0  12  -9    0.07    0.08
  -1  12   9    0.03    0.09
   1  12  -9    0.08    0.08
  -1  12  -9    0.04    0.08
   1  12   9   -0.07    0.08
  -2  12   9    0.45    0.11
   2  12  -9    0.55    0.09
  -2  12  -9    0.42    0.10
   2  12   9    0.44    0.10
  -3  12   9   -0.02    0.10
   3  12  -9    0.07    0.07
   3  12   9   -0.01    0.09
  -4  12   9   -0.06    0.10
   4  12   9    0.13    0.11
   0  13   9    0.00    0.09
   0  13  -9   -0.07    0.08
  -1  13   9    0.12    0.10
   1  13  -9    0.18    0.09
   1  13   9    0.09    0.10
  -1  13  -9    0.16    0.09
  -2  13   9    0.02    0.10
   2  13  -9    0.10    0.09
  -2  13  -9    0.04    0.08
   2  13   9    0.09    0.11
  -3  13   9    0.22    0.13
   0   0  10    5.41    0.21
   1   0  10    0.06    0.03
  -2   0  10    2.25    0.11
   2   0  10    2.30    0.11
   3   0  10    0.04    0.04
  -3   0  10    0.11    0.05
   4   0  10    0.03    0.05
  -4   0  10    0.14    0.05
   5   0  10    0.10    0.06
  -5   0  10    0.12    0.06
   6   0  10    0.44    0.08
  -6   0  10    0.49    0.08
  -7   0  10    0.13    0.08
   7   0  10    0.22    0.09
  -8   0  10    0.01    0.08
   8   0  10    0.13    0.09
  -9   0  10    0.05    0.10
   9   0  10    0.04    0.10
   0  -1  10   14.84    0.51
   1  -1  10   10.32    0.36
  -1   1  10   10.42    0.36
   1   1  10    9.72    0.36
  -1  -1  10   10.29    0.36
  -2   1  10   12.89    0.46
   2  -1  10   12.87    0.46
  -2  -1  10   13.23    0.45
   2   1  10   12.93    0.45
  -3   1  10    5.87    0.24
   3   1  10    6.16    0.24
  -3  -1  10    6.35    0.24
  -4   1  10    4.65    0.20
   4  -1  10    4.07    0.19
   4   1  10    4.46    0.19
  -4  -1  10    4.58    0.19
   5  -1  10    0.62    0.08
  -5   1  10    0.59    0.08
   5   1  10    0.38    0.07
  -5  -1  10    0.52    0.07
   6  -1  10    0.43    0.09
  -6   1  10    0.57    0.09
   6   1  10    0.57    0.08
  -6  -1  10    0.54    0.08
   7  -1  10    0.39    0.09
  -7   1  10    0.50    0.10
   7   1  10    0.40    0.09
  -7  -1  10    0.37    0.09
  -8   1  10    0.27    0.10
   8  -1  10    0.52    0.11
  -8  -1  10    0.43    0.10
   8   1  10    0.39    0.10
  -9   1  10   -0.09    0.09
   9  -1  10    0.08    0.11
   9   1  10    0.09    0.10
   0  -2  10    1.45    0.09
   0   2  10    1.37    0.09
   1  -2  10    3.32    0.15
  -1   2  10    3.36    0.15
   1   2  10    3.26    0.13
   1   2  10    3.62    0.15
  -1  -2  10    3.63    0.15
   2  -2  10   22.70    0.76
   2   2  10   22.35    0.76
   2   2  10   21.83    0.75
  -2  -2  10   23.15    0.76
   3  -2  10    1.91    0.11
  -3   2  10    1.92    0.11
   3   2  10    1.69    0.11
  -3  -2  10    1.68    0.10
  -4   2  10    0.89    0.09
   4   2  10    0.81    0.09
  -4  -2  10    0.84    0.08
  -5   2  10    1.19    0.12
   5  -2  10    1.38    0.12
  -5  -2  10    1.07    0.11
   5   2  10    1.30    0.11
  -6   2  10    1.32    0.13
   6  -2  10    1.36    0.13
  -6  -2  10    1.09    0.12
   6   2  10    1.30    0.12
  -7   2  10    0.18    0.09
   7  -2  10    0.19    0.09
   7   2  10    0.08    0.08
  -7  -2  10    0.00    0.07
   8  -2  10    0.08    0.09
  -8   2  10   -0.04    0.09
   8   2  10    0.01    0.08
  -9   2  10    0.02    0.10
   9  -2  10   -0.01    0.11
   9   2  10   -0.03    0.10
   0   3  10    0.68    0.07
   0  -3  10    0.73    0.07
  -1   3  10    8.34    0.31
   1  -3  10    8.47    0.31
  -1  -3  10    9.07    0.31
   1   3  10    8.58    0.30
   1   3  10    8.75    0.31
  -2   3  10    2.12    0.12
   2  -3  10    1.99    0.12
   2   3  10    2.30    0.11
  -2  -3  10    2.28    0.11
   2   3  10    2.18    0.11
   3  -3  10    3.32    0.16
   3   3  10    3.46    0.15
  -3  -3  10    3.22    0.14
   3   3  10    3.20    0.15
   4  -3  10    1.60    0.12
  -4   3  10    1.39    0.12
  -4  -3  10    1.49    0.10
   4   3  10    1.60    0.11
   4   3  10    1.56    0.11
  -5   3  10    0.60    0.09
   5  -3  10    0.62    0.08
  -5  -3  10    0.69    0.08
   5   3  10    0.71    0.08
   6  -3  10    0.20    0.07
  -6   3  10   -0.03    0.07
   6   3  10    0.05    0.06
  -6  -3  10    0.01    0.09
  -7   3  10   -0.02    0.08
   7  -3  10    0.15    0.08
   7   3  10    0.12    0.08
  -8   3  10    0.09    0.10
   8  -3  10    0.26    0.10
   8   3  10    0.18    0.09
   8   3  10    0.21    0.09
  -9   3  10   -0.03    0.11
   9  -3  10    0.08    0.11
   9   3  10    0.08    0.10
   0  -4  10    0.79    0.07
   0   4 -10    0.63    0.05
   0   4  10    0.77    0.07
   0   4  10    0.78    0.06
  -1   4  10    2.29    0.12
   1  -4  10    2.49    0.12
  -1   4  10    2.27    0.11
   1   4  10    2.60    0.12
  -1  -4  10    2.60    0.12
   1   4  10    2.57    0.11
   2  -4  10   16.06    0.55
  -2   4  10   15.30    0.55
  -2   4  10   15.04    0.53
   2   4  10   15.90    0.54
   2   4  10   16.25    0.54
  -3   4  10    2.34    0.14
   3  -4  10    2.45    0.14
  -3   4  10    2.21    0.11
   3   4  10    2.39    0.12
   3   4  10    2.38    0.12
   4  -4  10    1.19    0.11
  -4   4  10    0.82    0.10
   4   4  10    0.94    0.10
   4   4  10    1.10    0.10
  -5   4  10    0.09    0.07
   5  -4  10    0.12    0.07
   5   4  10    0.04    0.06
   5   4  10    0.13    0.05
  -6   4  10    1.18    0.13
   6  -4  10    0.92    0.11
   6   4  10    1.06    0.11
   6   4  10    1.19    0.12
  -7   4  10    0.25    0.11
   7  -4  10    0.48    0.10
   7   4  10    0.31    0.09
  -8   4  10    0.05    0.10
   8  -4  10    0.12    0.10
   8   4  10    0.27    0.09
   0   5 -10    2.21    0.11
   0   5  10    2.31    0.12
   0   5  10    2.27    0.11
   0  -5  10    2.41    0.12
   1  -5  10    4.87    0.20
  -1   5  10    4.67    0.20
  -1   5  10    4.80    0.19
   1   5 -10    4.81    0.18
   1   5  10    4.96    0.20
   1   5  10    4.77    0.19
  -1   5 -10    4.74    0.19
   2   5 -10    0.08    0.03
   2  -5  10    0.14    0.05
  -2   5  10    0.07    0.05
  -2   5  10   -0.04    0.04
   2   5  10    0.10    0.05
   2   5  10    0.10    0.04
  -3   5  10    2.16    0.15
  -3   5  10    2.13    0.12
   3  -5  10    2.62    0.15
   3   5  10    2.51    0.13
   3   5  10    2.46    0.13
   4  -5  10    1.50    0.13
  -4   5  10    1.22    0.14
   4   5  10    1.50    0.11
   4   5  10    1.50    0.11
   5  -5  10    2.06    0.15
  -5   5  10    1.75    0.16
   5   5  10    1.78    0.13
   5   5  10    2.18    0.14
  -6   5  10    0.00    0.08
   6  -5  10   -0.01    0.08
   6   5  10    0.02    0.07
  -7   5  10    0.43    0.11
   7  -5  10    0.45    0.12
   7   5  10    0.43    0.10
  -8   5  10    0.15    0.11
   8  -5  10    0.23    0.12
   8   5  10   -0.05    0.09
   0   6 -10    1.21    0.08
   0   6  10    1.09    0.10
   0   6  10    1.13    0.10
   1   6 -10   16.23    0.55
  -1   6  10   16.02    0.55
  -1   6  10   15.72    0.56
   1  -6  10   16.32    0.56
   1   6  10   15.70    0.55
   1   6  10   15.99    0.55
  -1   6 -10   15.98    0.55
  -2   6  10    0.27    0.06
  -2   6  10    0.27    0.07
   2  -6  10    0.31    0.06
   2   6 -10    0.29    0.05
   2   6  10    0.36    0.06
   2   6  10    0.35    0.06
   3   6 -10    8.89    0.32
  -3   6  10    9.15    0.33
  -3   6  10    9.11    0.35
   3  -6  10    8.88    0.35
   3   6  10    8.65    0.34
   3   6  10    8.83    0.33
  -4   6  10    0.75    0.10
   4   6 -10    0.71    0.07
   4  -6  10    0.57    0.09
   4   6  10    0.70    0.09
   4   6  10    0.74    0.08
  -5   6  10    3.22    0.21
   5  -6  10    3.30    0.19
   5   6  10    3.25    0.18
  -6   6  10    0.00    0.09
   6  -6  10    0.07    0.09
   6   6  10    0.13    0.08
   7  -6  10    1.23    0.16
  -7   6  10    0.92    0.14
   7   6  10    0.94    0.12
   8  -6  10    0.13    0.12
  -8   6  10    0.05    0.10
   8   6  10    0.08    0.09
   0   7 -10    0.63    0.06
   0   7  10    0.56    0.07
   0   7  10    0.63    0.07
   1   7 -10    3.54    0.15
  -1   7  10    3.37    0.17
   1  -7  10    3.49    0.16
  -1   7  10    3.67    0.17
   1   7  10    3.38    0.17
   1   7  10    3.56    0.16
  -1   7 -10    3.59    0.16
  -2   7  10    1.32    0.11
   2  -7  10    1.47    0.11
   2   7 -10    1.46    0.09
  -2   7  10    1.23    0.12
   2   7  10    1.24    0.11
   2   7  10    1.31    0.10
  -3   7  10    2.54    0.16
   3   7 -10    2.66    0.13
   3  -7  10    2.31    0.16
  -3   7  10    2.41    0.14
   3   7  10    2.43    0.14
  -4   7  10    0.34    0.07
  -4   7  10    0.36    0.09
   4  -7  10    0.25    0.08
   4   7  10    0.35    0.08
   5  -7  10    0.90    0.12
  -5   7  10    0.99    0.13
   5   7  10    0.98    0.11
   6  -7  10    0.12    0.10
  -6   7  10    0.05    0.09
   6   7  10    0.10    0.08
  -7   7  10    0.40    0.12
   7  -7  10    0.28    0.12
   7   7  10    0.36    0.10
   0   8  10    0.20    0.05
   0   8 -10    0.20    0.05
   0   8  10    0.26    0.06
   1   8 -10    0.17    0.05
  -1   8  10    0.16    0.06
  -1   8  10    0.15    0.06
  -1   8 -10    0.06    0.05
   1   8  10    0.17    0.06
  -2   8  10    1.22    0.12
   2   8 -10    1.25    0.09
  -2   8  10    1.18    0.12
   2  -8  10    1.17    0.11
   2   8  10    1.13    0.11
  -2   8 -10    1.39    0.11
  -3   8  10    0.05    0.07
  -3   8  10    0.01    0.07
   3  -8  10    0.01    0.07
   3   8 -10   -0.01    0.05
   3   8  10    0.00    0.06
  -4   8  10   -0.04    0.08
  -4   8  10    0.06    0.07
   4  -8  10   -0.04    0.07
   4   8  10   -0.04    0.07
  -5   8  10    0.01    0.09
   5  -8  10    0.03    0.09
   5   8  10   -0.05    0.07
   6  -8  10    0.28    0.11
  -6   8  10    0.25    0.11
   6   8  10    0.20    0.09
  -7   8  10   -0.13    0.10
   7  -8  10    0.05    0.11
   7   8  10    0.06    0.10
   0   9  10    0.59    0.09
   0   9 -10    0.58    0.07
  -1   9  10    0.26    0.08
   1   9 -10    0.23    0.06
  -1   9  10    0.22    0.06
   1   9  10    0.20    0.07
  -1   9 -10    0.23    0.06
   2   9 -10    0.23    0.06
  -2   9  10    0.18    0.07
  -2   9  10    0.23    0.08
  -2   9 -10    0.10    0.06
   2   9  10    0.21    0.07
  -3   9  10    0.03    0.07
   3   9 -10    0.01    0.05
  -3   9  10   -0.01    0.07
   3   9  10    0.02    0.07
  -4   9  10    0.13    0.08
   4  -9  10    0.16    0.09
  -4   9  10    0.18    0.09
   4   9  10    0.15    0.08
   5  -9  10   -0.03    0.09
  -5   9  10   -0.01    0.08
   5   9  10   -0.05    0.08
  -6   9  10    0.05    0.10
   6  -9  10    0.09    0.11
   6   9  10   -0.13    0.09
   7  -9  10    0.05    0.12
   0  10 -10    0.43    0.07
   0  10  10    0.30    0.08
   1  10 -10    0.06    0.06
  -1  10  10    0.18    0.08
   1  10  10    0.08    0.07
  -1  10 -10    0.14    0.07
  -2  10  10    0.18    0.09
   2  10 -10   -0.02    0.06
  -2  10 -10    0.08    0.07
   2  10  10    0.08    0.07
  -3  10  10    0.18    0.09
   3  10 -10    0.07    0.06
  -3  10  10    0.00    0.07
   3  10  10   -0.01    0.07
  -4  10  10    0.24    0.09
  -4  10  10    0.24    0.10
   4  10  10    0.21    0.09
  -5  10  10    0.02    0.09
   5  10  10    0.14    0.09
   6 -10  10   -0.02    0.12
  -6  10  10   -0.11    0.09
   6  10  10    0.09    0.16
   0  11  10    0.16    0.08
   0  11 -10    0.13    0.07
   1  11 -10    0.79    0.10
  -1  11  10    0.85    0.11
   1  11  10    0.94    0.11
  -1  11 -10    0.95    0.11
  -2  11  10    0.22    0.09
   2  11 -10    0.17    0.07
   2  11  10    0.17    0.08
  -2  11 -10    0.18    0.08
  -3  11  10    0.51    0.11
   3  11  10    0.57    0.11
  -4  11  10    0.17    0.10
   4  11  10    0.05    0.09
  -5  11  10    0.01    0.10
   5  11  10   -0.01    0.10
   0  12  10    0.19    0.09
   0  12 -10    0.30    0.08
   1  12 -10    0.05    0.07
  -1  12  10    0.01    0.09
  -1  12 -10    0.02    0.08
   1  12  10   -0.07    0.08
   2  12 -10    0.75    0.11
  -2  12  10    0.81    0.13
  -2  12 -10    0.82    0.12
   2  12  10    0.77    0.12
  -3  12  10   -0.06    0.10
   3  12  10   -0.03    0.08
  -4  12  10    0.16    0.11
   0  13  10    0.30    0.11
   0  13 -10    0.34    0.09
  -1  13  10    0.37    0.12
   1  13 -10    0.43    0.10
  -1  13 -10    0.57    0.11
   1  13  10    0.32    0.11
  -2  13  10    0.06    0.10
   2  13 -10    0.05    0.10
  -2  13 -10   -0.02    0.08
   0   0  11    0.08    0.04
  -1   0  11   11.37    0.40
   1   0  11   11.16    0.40
   2   0  11   69.95    2.31
  -2   0  11   70.81    2.31
  -3   0  11    2.75    0.14
   3   0  11    2.75    0.14
   4   0  11    0.52    0.07
  -4   0  11    0.58    0.07
   5   0  11    0.58    0.08
  -5   0  11    0.75    0.09
  -6   0  11    3.77    0.20
   6   0  11    3.65    0.20
  -7   0  11    0.12    0.08
   7   0  11    0.07    0.08
  -8   0  11    0.03    0.08
   8   0  11   -0.11    0.08
   9   0  11   -0.08    0.10
  -9   0  11   -0.12    0.09
   1  -1  11    0.85    0.08
  -1   1  11    0.70    0.07
   1   1  11    0.79    0.07
  -1  -1  11    0.96    0.08
  -2   1  11    1.15    0.09
   2  -1  11    1.18    0.09
   2   1  11    1.09    0.09
  -2  -1  11    1.14    0.08
  -3   1  11    0.50    0.07
  -3  -1  11    0.55    0.06
   3   1  11    0.50    0.06
  -4   1  11    4.20    0.20
   4  -1  11    4.27    0.19
  -4  -1  11    4.27    0.19
   4   1  11    4.13    0.19
  -5   1  11    0.78    0.09
   5  -1  11    0.70    0.09
  -5  -1  11    0.77    0.09
   5   1  11    0.71    0.08
   6  -1  11    0.53    0.09
  -6   1  11    0.46    0.09
  -6  -1  11    0.36    0.08
   6   1  11    0.36    0.08
  -7   1  11    0.12    0.08
   7  -1  11    0.24    0.09
  -7  -1  11    0.09    0.08
   7   1  11    0.18    0.08
  -8   1  11    0.20    0.09
   8  -1  11    0.15    0.10
   8   1  11    0.16    0.09
  -8  -1  11    0.17    0.09
  -9   1  11   -0.08    0.09
   9  -1  11    0.02    0.10
   9   1  11    0.03    0.10
   0  -2  11   20.52    0.68
   0   2  11   19.54    0.68
  -1   2  11    5.25    0.21
   1  -2  11    5.17    0.21
   1   2  11    5.12    0.21
  -1  -2  11    5.42    0.21
   1   2  11    5.34    0.19
   2  -2  11    1.80    0.11
   2   2  11    1.93    0.11
  -2  -2  11    2.09    0.11
   2   2  11    2.03    0.10
   3  -2  11    0.69    0.07
  -3   2  11    0.77    0.09
  -3  -2  11    0.74    0.08
   3   2  11    0.61    0.07
  -4   2  11    2.37    0.14
   4  -2  11    2.21    0.13
   4   2  11    2.11    0.13
  -4  -2  11    2.04    0.13
   5  -2  11    1.87    0.13
  -5   2  11    1.70    0.14
   5   2  11    1.77    0.13
  -5  -2  11    1.86    0.13
  -6   2  11    0.02    0.07
   6  -2  11    0.07    0.07
   6   2  11    0.10    0.07
  -7   2  11   -0.04    0.08
   7  -2  11    0.04    0.08
  -7  -2  11   -0.04    0.07
   7   2  11    0.01    0.08
  -8   2  11    0.07    0.10
   8  -2  11    0.20    0.10
   8   2  11    0.25    0.09
  -9   2  11    0.16    0.11
   9  -2  11    0.26    0.11
   9   2  11    0.14    0.10
   0   3  11    4.52    0.19
   0   3  11    4.44    0.17
   0  -3  11    4.76    0.19
   1  -3  11    9.24    0.33
  -1   3  11    9.05    0.33
   1   3  11    8.65    0.32
  -1  -3  11    9.24    0.33
   1   3  11    8.85    0.33
  -2   3  11    0.41    0.06
   2  -3  11    0.40    0.06
  -2  -3  11    0.37    0.05
   2   3  11    0.40    0.05
   2   3  11    0.44    0.06
   3  -3  11    4.63    0.21
   3   3  11    4.66    0.19
  -3  -3  11    4.55    0.19
   3   3  11    4.83    0.20
   4  -3  11    0.69    0.08
  -4   3  11    0.71    0.09
   4   3  11    0.70    0.07
   4   3  11    0.74    0.08
  -4  -3  11    0.56    0.07
   5  -3  11    0.86    0.10
  -5   3  11    0.87    0.11
  -5  -3  11    0.63    0.08
   5   3  11    0.95    0.10
   6  -3  11    0.38    0.09
  -6   3  11    0.33    0.09
   6   3  11    0.43    0.08
   7  -3  11    0.75    0.12
  -7   3  11    0.71    0.12
   7   3  11    0.76    0.10
   8  -3  11    0.11    0.10
  -8   3  11   -0.01    0.09
   8   3  11    0.14    0.10
   8   3  11    0.00    0.08
  -9   3  11   -0.14    0.10
   0   4 -11   24.78    0.84
   0   4  11   25.04    0.84
   0  -4  11   26.58    0.85
   0   4  11   24.94    0.86
  -1   4  11    6.56    0.25
  -1   4  11    6.70    0.27
   1  -4  11    7.07    0.27
   1   4  11    7.29    0.27
  -1  -4  11    7.36    0.27
   1   4  11    7.34    0.26
   2  -4  11    1.88    0.12
  -2   4  11    1.85    0.12
  -2  -4  11    1.84    0.11
   2   4  11    2.02    0.11
   2   4  11    2.04    0.11
  -3   4  11    2.33    0.14
   3  -4  11    2.38    0.14
   3   4  11    2.38    0.13
   3   4  11    2.42    0.13
   4  -4  11    6.58    0.28
  -4   4  11    6.42    0.28
   4   4  11    6.77    0.27
   4   4  11    6.91    0.27
   5  -4  11    2.82    0.17
  -5   4  11    2.40    0.17
   5   4  11    2.68    0.16
   5   4  11    2.76    0.16
   6  -4  11    0.81    0.11
  -6   4  11    0.94    0.12
   6   4  11    0.93    0.11
   6   4  11    0.92    0.10
   7  -4  11    0.40    0.11
  -7   4  11    0.34    0.11
   7   4  11    0.68    0.15
   7   4  11    0.55    0.10
   8  -4  11    0.45    0.11
  -8   4  11    0.44    0.12
   8   4  11    0.48    0.11
   0   5 -11   17.39    0.59
   0  -5  11   18.07    0.60
   0   5  11   16.93    0.59
   0   5  11   17.32    0.60
   1  -5  11    7.10    0.27
  -1   5  11    6.73    0.26
  -1   5  11    7.09    0.28
   1   5  11    7.15    0.27
   1   5  11    7.30    0.27
  -2   5  11    7.79    0.31
  -2   5  11    7.38    0.29
   2  -5  11    8.09    0.30
   2   5  11    7.90    0.29
   2   5  11    7.90    0.29
   3  -5  11    2.76    0.16
  -3   5  11    2.31    0.13
  -3   5  11    2.29    0.16
   3   5  11    2.72    0.14
   3   5  11    2.56    0.14
  -4   5  11    4.88    0.24
   4  -5  11    5.04    0.24
   4   5  11    5.14    0.22
   4   5  11    4.99    0.22
   5  -5  11    1.34    0.14
  -5   5  11    1.23    0.13
   5   5  11    1.23    0.12
   5   5  11    1.18    0.12
  -6   5  11    1.67    0.17
   6  -5  11    1.78    0.17
   6   5  11    1.74    0.15
   7  -5  11    0.26    0.11
  -7   5  11    0.02    0.10
   7   5  11    0.18    0.09
   8  -5  11    0.48    0.13
  -8   5  11    0.45    0.13
   8   5  11    0.56    0.12
   0   6  11    2.20    0.13
   0   6  11    2.28    0.13
   0   6 -11    2.30    0.12
  -1   6  11    3.41    0.16
   1   6 -11    3.48    0.15
  -1   6  11    3.50    0.17
   1  -6  11    3.43    0.16
  -1   6 -11    3.65    0.16
   1   6  11    3.48    0.16
   1   6  11    3.42    0.16
  -2   6  11    3.81    0.19
  -2   6  11    3.67    0.17
   2   6 -11    3.85    0.16
   2  -6  11    4.02    0.19
   2   6  11    3.89    0.17
   2   6  11    3.79    0.18
  -3   6  11    2.07    0.12
   3  -6  11    1.69    0.14
  -3   6  11    1.91    0.14
   3   6  11    1.60    0.12
   3   6  11    1.73    0.12
   4  -6  11    0.91    0.11
  -4   6  11    0.92    0.11
   4   6  11    0.96    0.11
   4   6  11    0.87    0.09
   5  -6  11    0.75    0.11
  -5   6  11    0.62    0.11
   5   6  11    0.84    0.10
  -6   6  11    1.12    0.14
   6  -6  11    0.97    0.13
   6   6  11    1.06    0.12
   7  -6  11    0.26    0.12
  -7   6  11    0.27    0.11
   7   6  11    0.39    0.10
   8  -6  11    0.07    0.12
  -8   6  11    0.16    0.11
   8   6  11    0.17    0.10
   0   7  11    3.87    0.18
   0   7 -11    3.90    0.17
   0   7  11    3.54    0.17
  -1   7  11    2.34    0.14
  -1   7  11    2.62    0.15
   1  -7  11    2.68    0.14
   1   7 -11    2.88    0.13
  -1   7 -11    2.57    0.13
   1   7  11    2.35    0.14
   1   7  11    2.72    0.14
  -2   7  11    0.31    0.07
  -2   7  11    0.40    0.07
   2  -7  11    0.26    0.07
   2   7 -11    0.28    0.05
   2   7  11    0.23    0.06
   2   7  11    0.32    0.06
   3  -7  11    1.02    0.10
   3   7 -11    0.92    0.09
  -3   7  11    0.96    0.11
  -3   7  11    0.93    0.09
   3   7  11    0.89    0.10
  -4   7  11    1.61    0.13
   4  -7  11    1.68    0.15
  -4   7  11    1.67    0.16
   4   7  11    1.54    0.13
  -5   7  11    1.90    0.18
   5  -7  11    1.55    0.17
   5   7  11    1.58    0.15
  -6   7  11    0.19    0.11
   6  -7  11    0.07    0.10
   6   7  11    0.06    0.09
  -7   7  11    0.19    0.11
   7  -7  11    0.11    0.12
   7   7  11    0.12    0.10
   0   8  11   -0.06    0.05
   0   8 -11    0.05    0.05
   0   8  11    0.01    0.05
  -1   8  11    0.16    0.06
  -1   8  11    0.01    0.06
   1   8 -11    0.07    0.05
   1   8  11    0.03    0.06
  -1   8 -11    0.14    0.05
   2   8 -11    5.69    0.22
  -2   8  11    5.00    0.24
  -2   8  11    5.70    0.25
   2  -8  11    5.41    0.24
   2   8  11    5.07    0.24
  -3   8  11    0.29    0.08
  -3   8  11    0.25    0.08
   3  -8  11    0.28    0.08
   3   8  11    0.15    0.07
   4  -8  11    0.08    0.08
  -4   8  11    0.10    0.07
  -4   8  11   -0.07    0.08
   4   8  11   -0.08    0.07
   5  -8  11    0.14    0.09
  -5   8  11    0.09    0.09
   5   8  11   -0.02    0.08
   6  -8  11    0.59    0.13
  -6   8  11    0.70    0.13
   6   8  11    0.60    0.11
   7  -8  11    0.10    0.12
  -7   8  11    0.09    0.11
   7   8  11    0.04    0.10
   0   9 -11    0.78    0.08
   0   9  11    0.73    0.09
  -1   9  11    0.35    0.08
   1   9 -11    0.37    0.06
  -1   9  11    0.35    0.07
   1   9  11    0.28    0.07
  -1   9 -11    0.32    0.07
  -2   9  11    0.25    0.08
  -2   9  11    0.20    0.08
   2   9 -11    0.24    0.06
  -2   9 -11    0.19    0.07
   2   9  11    0.21    0.07
  -3   9  11    0.26    0.08
  -3   9  11    0.18    0.08
   3   9  11    0.20    0.08
  -4   9  11    0.62    0.11
   4  -9  11    0.61    0.11
  -4   9  11    0.70    0.11
   4   9  11    0.78    0.11
   5  -9  11    0.16    0.10
  -5   9  11   -0.01    0.09
   5   9  11   -0.09    0.08
   6  -9  11   -0.05    0.11
  -6   9  11   -0.13    0.10
   6   9  11   -0.07    0.09
   0  10 -11    0.22    0.07
   0  10  11    0.16    0.08
   1  10 -11    0.58    0.08
  -1  10  11    0.65    0.10
  -1  10 -11    0.60    0.09
   1  10  11    0.46    0.09
  -2  10  11    0.42    0.10
   2  10 -11    0.48    0.08
   2  10  11    0.47    0.09
  -2  10 -11    0.50    0.09
  -3  10  11    0.55    0.10
  -3  10  11    0.50    0.11
   3  10  11    0.41    0.09
  -4  10  11   -0.05    0.08
   4  10  11    0.06    0.08
  -5  10  11    0.04    0.09
   5  10  11    0.15    0.10
  -6  10  11    0.01    0.10
   0  11 -11    0.02    0.07
   0  11  11   -0.01    0.08
   1  11 -11    0.25    0.08
  -1  11  11    0.14    0.09
   1  11  11    0.16    0.09
  -1  11 -11    0.42    0.08
   2  11 -11    0.11    0.08
  -2  11  11    0.03    0.09
  -2  11 -11    0.18    0.08
   2  11  11    0.14    0.08
   3  11  11    0.20    0.09
   4  11  11    0.04    0.09
  -5  11  11   -0.07    0.10
   0  12 -11    0.86    0.11
  -1  12  11    0.37    0.11
   1  12 -11    0.35    0.08
  -1  12 -11    0.44    0.09
   1  12  11    0.21    0.10
  -2  12  11    0.18    0.10
  -2  12 -11    0.14    0.08
   2  12  11    0.15    0.09
  -3  12  11   -0.03    0.10
   3  12  11    0.15    0.09
   0  13 -11    0.27    0.09
   0  13  11    0.00    0.10
  -1  13  11    0.25    0.11
   1  13 -11    0.32    0.10
   1  13  11    0.17    0.11
  -1  13 -11    0.35    0.09
  -2  13  11    0.46    0.12
   0   0  12   47.98    1.59
   1   0  12    0.15    0.04
  -1   0  12    0.16    0.05
   2   0  12    0.00    0.02
   3   0  12    0.03    0.05
  -3   0  12    0.03    0.05
  -4   0  12   11.07    0.41
   4   0  12   10.72    0.40
  -5   0  12    0.41    0.08
   5   0  12    0.50    0.08
   6   0  12    0.07    0.07
  -6   0  12    0.12    0.07
  -7   0  12   -0.06    0.07
   7   0  12   -0.03    0.08
   8   0  12    0.36    0.10
  -8   0  12    0.40    0.10
   9   0  12   -0.02    0.10
  -9   0  12   -0.05    0.09
  -1   1  12    5.20    0.21
   1  -1  12    5.16    0.21
  -1  -1  12    5.39    0.21
   1   1  12    4.99    0.21
  -2   1  12    4.39    0.19
   2  -1  12    4.17    0.18
   2   1  12    4.27    0.19
  -2  -1  12    4.33    0.18
  -3   1  12    1.32    0.10
   3   1  12    1.20    0.10
  -3  -1  12    1.08    0.10
  -4   1  12    2.67    0.16
   4  -1  12    2.81    0.15
   4   1  12    2.84    0.15
  -4  -1  12    2.88    0.15
  -5   1  12    0.49    0.09
   5  -1  12    0.48    0.08
  -5  -1  12    0.47    0.08
   5   1  12    0.39    0.08
  -6   1  12    0.31    0.09
   6  -1  12    0.39    0.09
   6   1  12    0.35    0.08
  -6  -1  12    0.34    0.08
   7  -1  12    0.03    0.08
  -7   1  12    0.10    0.08
   7   1  12    0.09    0.08
  -7  -1  12    0.01    0.07
   8  -1  12    0.13    0.10
  -8   1  12    0.04    0.09
  -8  -1  12    0.14    0.09
   8   1  12    0.17    0.10
  -9   1  12    0.04    0.10
   9  -1  12   -0.08    0.11
   9   1  12   -0.12    0.10
   0  -2  12    0.10    0.04
   0   2  12    0.07    0.04
   1  -2  12    4.34    0.18
  -1   2  12    3.47    0.17
  -1  -2  12    4.16    0.17
   1   2  12    4.22    0.16
   1   2  12    4.10    0.18
   2  -2  12    1.77    0.11
   2   2  12    1.64    0.11
   2   2  12    1.79    0.10
  -2  -2  12    1.88    0.11
  -3   2  12    3.54    0.17
   3  -2  12    3.45    0.17
   3   2  12    3.32    0.16
  -3  -2  12    3.48    0.16
  -4   2  12    0.29    0.07
   4  -2  12    0.25    0.06
  -4  -2  12    0.21    0.06
   4   2  12    0.28    0.06
   5  -2  12    1.16    0.12
  -5   2  12    1.15    0.12
  -5  -2  12    1.04    0.10
   5   2  12    1.34    0.12
   6  -2  12    0.71    0.10
  -6   2  12    0.89    0.12
  -6  -2  12    0.47    0.09
   6   2  12    0.70    0.09
   7  -2  12    0.32    0.10
  -7   2  12    0.63    0.12
  -7  -2  12    0.36    0.11
   7   2  12    0.51    0.10
  -8   2  12    0.00    0.09
   8  -2  12    0.11    0.10
   8   2  12   -0.07    0.09
  -9   2  12   -0.08    0.10
   9   2  12    0.08    0.11
   0   3  12    4.45    0.19
   0  -3  12    4.60    0.19
  -1   3  12   12.49    0.45
   1  -3  12   12.68    0.45
   1   3  12   12.70    0.43
  -1  -3  12   12.75    0.45
   1   3  12   12.59    0.45
   2   3  12    0.58    0.07
  -2  -3  12    0.50    0.06
   2   3  12    0.57    0.06
  -3   3  12    5.71    0.25
   3  -3  12    6.24    0.26
   3   3  12    6.38    0.25
  -3  -3  12    6.37    0.25
   3   3  12    6.18    0.24
   4  -3  12    0.53    0.08
  -4   3  12    0.50    0.08
   4   3  12    0.57    0.07
  -4  -3  12    0.50    0.07
   4   3  12    0.52    0.08
   5  -3  12    2.57    0.16
  -5   3  12    2.34    0.17
   5   3  12    2.56    0.15
   5   3  12    2.48    0.15
  -5  -3  12    2.00    0.14
  -6   3  12    0.05    0.09
   6  -3  12    0.13    0.08
   6   3  12    0.18    0.07
  -7   3  12    0.12    0.10
   7  -3  12    0.38    0.11
   7   3  12    0.38    0.10
   7   3  12    0.20    0.09
   8  -3  12    0.14    0.11
  -8   3  12   -0.02    0.10
   8   3  12    0.10    0.09
   8   3  12    0.07    0.10
   0  -4  12    1.05    0.09
   0   4  12    1.13    0.08
   0   4  12    1.25    0.10
   1  -4  12    1.95    0.12
  -1   4  12    2.09    0.12
   1   4  12    1.81    0.11
  -1  -4  12    1.99    0.12
   1   4  12    1.88    0.10
   2  -4  12    2.05    0.13
  -2   4  12    1.70    0.13
   2   4  12    1.91    0.12
   2   4  12    2.03    0.11
  -2  -4  12    1.74    0.11
   3  -4  12    4.15    0.20
  -3   4  12    3.73    0.20
   3   4  12    4.33    0.19
   3   4  12    4.22    0.18
  -3  -4  12    3.76    0.18
  -4   4  12    1.68    0.14
   4  -4  12    1.88    0.15
   4   4  12    1.92    0.13
   4   4  12    2.00    0.13
  -5   4  12    0.24    0.09
   5  -4  12    0.26    0.08
   5   4  12    0.29    0.07
   5   4  12    0.38    0.08
   6  -4  12    0.76    0.11
  -6   4  12    0.53    0.11
   6   4  12    0.49    0.10
   6   4  12    0.82    0.10
  -7   4  12    0.57    0.13
   7  -4  12    0.69    0.12
   7   4  12    0.87    0.12
   7   4  12    0.90    0.13
   8  -4  12    0.59    0.13
  -8   4  12    0.62    0.13
   8   4  12    0.43    0.11
   0   5 -12    3.00    0.14
   0  -5  12    3.22    0.16
   0   5  12    3.24    0.16
   0   5  12    3.12    0.15
  -1   5  12    9.44    0.35
  -1   5  12    9.76    0.37
   1  -5  12   10.22    0.36
   1   5  12    9.68    0.36
   1   5  12    9.61    0.35
  -1  -5  12    9.77    0.36
  -2   5  12   19.78    0.69
   2  -5  12   20.86    0.71
  -2   5  12   20.50    0.71
   2   5  12   20.28    0.69
   2   5  12   20.12    0.70
   3  -5  12    4.95    0.23
  -3   5  12    4.94    0.24
   3   5  12    5.11    0.22
   3   5  12    5.10    0.22
   4  -5  12    2.37    0.17
  -4   5  12    2.41    0.17
   4   5  12    2.50    0.15
   4   5  12    2.54    0.15
  -5   5  12    1.95    0.17
   5  -5  12    2.02    0.16
   5   5  12    2.00    0.15
   5   5  12    1.90    0.14
   6  -5  12    2.71    0.21
  -6   5  12    2.73    0.20
   6   5  12    2.69    0.18
   7  -5  12    0.25    0.11
  -7   5  12    0.14    0.10
   7   5  12    0.25    0.10
   8  -5  12    0.52    0.13
  -8   5  12    0.31    0.12
   8   5  12    0.65    0.12
   0  -6  12    4.38    0.19
   0   6  12    4.46    0.19
   0   6 -12    4.22    0.18
   0   6  12    4.25    0.19
  -1   6  12    1.45    0.12
   1  -6  12    1.46    0.11
   1   6 -12    1.53    0.09
  -1   6  12    1.18    0.10
   1   6  12    1.51    0.11
   1   6  12    1.59    0.11
  -2   6  12    0.67    0.09
   2   6 -12    0.57    0.06
   2  -6  12    0.70    0.08
  -2   6  12    0.60    0.07
   2   6  12    0.45    0.07
   2   6  12    0.49    0.07
   3  -6  12    0.55    0.09
  -3   6  12    0.65    0.09
  -3   6  12    0.58    0.07
   3   6  12    0.64    0.07
   3   6  12    0.71    0.08
  -4   6  12    3.46    0.20
   4  -6  12    2.86    0.19
   4   6  12    3.32    0.17
   4   6  12    3.37    0.18
   5  -6  12    0.84    0.12
  -5   6  12    1.00    0.13
   5   6  12    0.89    0.10
  -6   6  12    0.43    0.11
   6  -6  12    0.36    0.12
   6   6  12    0.37    0.10
  -7   6  12    0.21    0.11
   7  -6  12    0.13    0.11
   7   6  12    0.18    0.10
   0   7  12   -0.04    0.05
   0   7  12   -0.02    0.05
   0   7 -12    0.04    0.05
  -1   7  12    3.05    0.16
   1  -7  12    3.20    0.16
   1   7 -12    3.48    0.15
  -1   7  12    3.55    0.18
   1   7  12    3.08    0.16
  -1   7 -12    3.37    0.16
   1   7  12    3.23    0.16
  -2   7  12    3.01    0.17
   2   7 -12    3.07    0.14
   2  -7  12    2.81    0.16
  -2   7  12    2.68    0.15
   2   7  12    3.07    0.15
   2   7  12    2.66    0.16
  -3   7  12    3.85    0.19
   3  -7  12    3.90    0.20
  -3   7  12    4.05    0.21
   3   7  12    3.83    0.19
   4  -7  12    0.12    0.08
  -4   7  12    0.01    0.08
   4   7  12    0.06    0.07
   5  -7  12    0.29    0.10
  -5   7  12    0.47    0.11
   5   7  12    0.20    0.09
   6  -7  12    0.56    0.12
  -6   7  12    0.44    0.12
   6   7  12    0.56    0.11
   7  -7  12    0.69    0.15
  -7   7  12    0.73    0.13
   7   7  12    0.69    0.12
   0   8  12    2.94    0.17
   0   8 -12    3.59    0.16
   0   8  12    3.19    0.17
  -1   8  12    0.44    0.08
   1   8 -12    0.59    0.07
  -1   8  12    0.58    0.08
   1   8  12    0.53    0.08
  -1   8 -12    0.66    0.08
   1   8  12    0.60    0.07
   2  -8  12    0.41    0.09
  -2   8  12    0.41    0.08
   2   8 -12    0.35    0.07
  -2   8  12    0.25    0.08
   2   8  12    0.29    0.08
  -3   8  12    0.46    0.09
  -3   8  12    0.31    0.08
   3  -8  12    0.27    0.08
   3   8  12    0.31    0.08
  -4   8  12    0.99    0.13
   4  -8  12    0.91    0.11
   4   8  12    1.11    0.11
   5  -8  12    0.17    0.10
  -5   8  12    0.13    0.10
   5   8  12    0.17    0.09
   6  -8  12   -0.09    0.10
  -6   8  12   -0.08    0.10
   6   8  12   -0.02    0.09
  -7   8  12    0.00    0.11
   7  -8  12    0.09    0.12
   7   8  12   -0.05    0.15
   0   9 -12    0.18    0.06
   0   9  12    0.02    0.07
   1   9 -12    0.04    0.05
  -1   9  12    0.03    0.07
  -1   9  12    0.13    0.06
   1   9  12    0.04    0.07
  -1   9 -12    0.05    0.06
  -2   9  12    0.19    0.08
  -2   9  12    0.27    0.08
   2   9  12    0.18    0.07
  -3   9  12    0.01    0.08
   3   9  12   -0.10    0.07
   4  -9  12    0.00    0.09
  -4   9  12   -0.04    0.08
   4   9  12   -0.05    0.08
   5  -9  12    0.05    0.09
  -5   9  12    0.02    0.09
   5   9  12    0.04    0.08
  -6   9  12    0.07    0.11
   6  -9  12    0.15    0.11
   6   9  12    0.09    0.10
   0  10  12    1.32    0.14
   0  10 -12    1.94    0.13
   1  10 -12    0.16    0.06
  -1  10  12    0.18    0.08
   1  10  12    0.11    0.07
  -1  10 -12    0.16    0.07
  -2  10  12    0.15    0.09
   2  10  12    0.13    0.08
  -3  10  12    0.17    0.10
  -3  10  12    0.07    0.08
   3  10  12    0.22    0.08
  -4  10  12    0.37    0.11
   4  10  12    0.31    0.09
  -5  10  12   -0.01    0.10
   5  10  12   -0.12    0.08
   0  11 -12    0.20    0.08
   0  11  12    0.10    0.08
  -1  11  12   -0.03    0.08
   1  11 -12    0.06    0.07
   1  11  12    0.05    0.08
  -1  11 -12    0.06    0.07
  -2  11  12   -0.04    0.08
   2  11  12   -0.08    0.08
   3  11  12    0.02    0.08
   4  11  12   -0.11    0.08
  -5  11  12   -0.05    0.10
   0  12  12    0.03    0.10
   0  12 -12    0.18    0.08
  -1  12  12    0.60    0.12
  -1  12 -12    0.84    0.11
   1  12  12    0.47    0.11
  -2  12  12    0.02    0.10
   2  12  12    0.05    0.09
   3  12  12    0.58    0.11
   0  13  12   -0.01    0.10
   0  13 -12    0.30    0.10
  -1  13  12    0.12    0.11
  -1  13 -12    0.04    0.09
   0   0  13    0.17    0.05
   1   0  13    0.25    0.04
   3   0  13   -0.06    0.05
  -3   0  13    0.01    0.05
  -4   0  13    0.14    0.06
   4   0  13    0.07    0.06
   5   0  13    0.09    0.07
  -5   0  13    0.03    0.07
   6   0  13    0.36    0.09
  -6   0  13    0.37    0.09
  -7   0  13    0.06    0.08
   7   0  13    0.04    0.09
  -8   0  13   -0.03    0.08
   8   0  13   -0.05    0.09
  -9   0  13   -0.02    0.11
   9   0  13   -0.11    0.10
   1  -1  13    2.35    0.13
  -1   1  13    2.34    0.12
  -1  -1  13    2.19    0.13
  -2   1  13    5.44    0.22
   2  -1  13    4.90    0.22
   2   1  13    5.54    0.22
  -2  -1  13    5.46    0.22
  -3   1  13    1.31    0.11
   3  -1  13    0.94    0.09
  -3  -1  13    1.23    0.11
   3   1  13    1.27    0.11
  -4   1  13    3.48    0.18
   4  -1  13    3.33    0.17
   4   1  13    3.33    0.17
  -4  -1  13    3.13    0.18
   5  -1  13    0.55    0.09
  -5   1  13    0.57    0.09
  -5  -1  13    0.49    0.08
   5   1  13    0.52    0.08
   6  -1  13    0.64    0.10
  -6   1  13    0.79    0.11
   6   1  13    0.47    0.09
  -6  -1  13    0.59    0.10
  -7   1  13    0.21    0.09
   7  -1  13    0.09    0.09
   7   1  13    0.16    0.09
  -7  -1  13    0.00    0.08
   8  -1  13    0.10    0.10
  -8   1  13    0.11    0.10
   8   1  13    0.14    0.10
  -8  -1  13    0.18    0.11
  -9   1  13   -0.14    0.09
   9   1  13    0.01    0.10
   0  -2  13   -0.03    0.04
   0   2  13   -0.01    0.04
   1  -2  13    4.92    0.21
   1   2  13    4.77    0.21
  -1  -2  13    4.93    0.20
   1   2  13    4.90    0.18
   2  -2  13    7.52    0.29
  -2  -2  13    7.20    0.28
   2   2  13    7.16    0.27
   2   2  13    7.20    0.28
  -3   2  13    3.21    0.17
   3  -2  13    3.27    0.17
  -3  -2  13    3.05    0.16
   3   2  13    3.29    0.17
  -4   2  13   -0.02    0.06
   4  -2  13    0.07    0.06
  -4  -2  13    0.01    0.06
   4   2  13   -0.05    0.05
   5  -2  13    0.59    0.09
  -5   2  13    0.54    0.10
  -5  -2  13    0.44    0.08
   5   2  13    0.74    0.09
  -6   2  13    0.65    0.11
   6  -2  13    0.70    0.10
   6   2  13    0.73    0.10
  -6  -2  13    0.47    0.09
   7  -2  13    0.13    0.10
  -7   2  13    0.22    0.10
   7   2  13    0.22    0.09
   8  -2  13    0.08    0.10
  -8   2  13    0.04    0.10
   8   2  13    0.06    0.10
  -9   2  13   -0.02    0.13
   9   2  13    0.12    0.11
   0  -3  13    0.70    0.07
   0   3  13    0.71    0.07
   1  -3  13    5.03    0.22
  -1   3  13    4.76    0.22
   1   3  13    5.22    0.20
  -1  -3  13    5.29    0.21
   1   3  13    5.16    0.21
  -2   3  13    3.65    0.18
   2  -3  13    3.93    0.18
   2   3  13    3.86    0.16
  -2  -3  13    3.67    0.18
   2   3  13    3.68    0.18
   3  -3  13    6.52    0.27
  -3   3  13    6.23    0.27
  -3  -3  13    6.11    0.26
   3   3  13    6.25    0.25
   3   3  13    6.49    0.26
   4  -3  13    0.42    0.08
  -4   3  13    0.42    0.08
   4   3  13    0.43    0.08
  -4  -3  13    0.35    0.07
   4   3  13    0.47    0.08
  -5   3  13    1.12    0.13
   5  -3  13    1.39    0.14
   5   3  13    1.31    0.13
  -5  -3  13    0.90    0.10
   5   3  13    1.34    0.13
  -6   3  13    1.68    0.17
   6  -3  13    1.41    0.15
   6   3  13    1.33    0.14
   6   3  13    1.17    0.12
  -7   3  13    1.02    0.14
   7  -3  13    0.79    0.12
   7   3  13    0.92    0.12
   7   3  13    1.05    0.13
  -8   3  13    0.01    0.10
   8  -3  13    0.14    0.11
   8   3  13    0.15    0.10
   8   3  13    0.20    0.10
   0   4  13    7.06    0.28
   0   4  13    6.66    0.26
   0  -4  13    7.46    0.28
   1  -4  13   16.82    0.58
  -1   4  13   16.11    0.58
  -1  -4  13   17.04    0.58
   1   4  13   16.22    0.56
   1   4  13   16.39    0.58
  -2   4  13   -0.11    0.06
   2  -4  13    0.06    0.06
  -2  -4  13    0.04    0.05
   2   4  13    0.09    0.05
   2   4  13    0.04    0.05
  -3   4  13   12.52    0.48
   3  -4  13   12.68    0.47
  -3  -4  13   12.37    0.46
   3   4  13   12.86    0.46
   3   4  13   13.00    0.46
   4  -4  13    4.95    0.24
  -4   4  13    4.84    0.24
   4   4  13    4.82    0.22
  -4  -4  13    4.61    0.22
   4   4  13    5.01    0.22
  -5   4  13    1.54    0.16
   5  -4  13    1.72    0.15
   5   4  13    1.60    0.14
   5   4  13    1.59    0.14
   6  -4  13    0.21    0.10
  -6   4  13    0.26    0.10
   6   4  13    0.30    0.08
   6   4  13    0.25    0.09
   7  -4  13    0.79    0.13
  -7   4  13    0.96    0.14
   7   4  13    0.88    0.14
   7   4  13    0.95    0.13
   8  -4  13    0.74    0.14
  -8   4  13    0.85    0.15
   8   4  13    0.82    0.13
   0  -5  13   11.75    0.42
   0   5  13   11.57    0.42
   0   5  13   11.22    0.41
   1  -5  13    1.22    0.11
  -1   5  13    1.05    0.11
  -1   5  13    0.91    0.09
   1   5  13    0.90    0.08
   1   5  13    1.04    0.11
  -1  -5  13    1.17    0.10
  -2   5  13   11.41    0.43
   2  -5  13   11.46    0.42
   2   5  13   11.15    0.41
   2   5  13   11.23    0.41
  -3   5  13    2.32    0.16
   3  -5  13    2.22    0.16
   3   5  13    2.04    0.14
   3   5  13    2.43    0.14
   4  -5  13    2.91    0.18
  -4   5  13    2.80    0.19
   4   5  13    2.88    0.16
   4   5  13    2.70    0.16
  -5   5  13    0.32    0.09
   5  -5  13    0.37    0.10
   5   5  13    0.46    0.08
   5   5  13    0.37    0.09
   6  -5  13    2.47    0.20
  -6   5  13    2.65    0.20
   6   5  13    2.30    0.18
  -7   5  13    0.50    0.12
   7  -5  13    0.59    0.13
   7   5  13    0.55    0.11
  -8   5  13    0.21    0.12
   8  -5  13    0.17    0.13
   8   5  13    0.28    0.11
   0   6  13    4.54    0.20
   0  -6  13    4.82    0.21
   0   6 -13    5.20    0.20
   0   6  13    4.95    0.22
   1  -6  13    4.53    0.20
  -1   6  13    4.12    0.19
   1   6 -13    4.53    0.18
  -1   6  13    4.38    0.21
   1   6  13    4.18    0.19
   1   6  13    4.42    0.20
   2  -6  13    0.31    0.07
  -2   6  13    0.25    0.06
  -2   6  13    0.16    0.07
   2   6  13    0.19    0.06
   2   6  13    0.05    0.06
  -3   6  13    2.54    0.17
   3  -6  13    2.19    0.16
   3   6  13    2.13    0.14
   3   6  13    2.09    0.14
  -4   6  13    3.29    0.20
   4  -6  13    3.23    0.20
   4   6  13    2.92    0.18
   4   6  13    3.27    0.17
   5  -6  13    1.21    0.13
  -5   6  13    1.56    0.17
   5   6  13    1.28    0.12
   6  -6  13    0.19    0.10
  -6   6  13    0.16    0.10
   6   6  13    0.16    0.09
  -7   6  13    0.23    0.11
   7  -6  13    0.22    0.11
   7   6  13    0.19    0.11
   0   7 -13    0.22    0.05
   0   7  13    0.08    0.06
   0   7  13    0.17    0.06
  -1   7  13    4.88    0.22
  -1   7  13    4.24    0.20
   1   7 -13    4.97    0.19
   1  -7  13    4.49    0.21
   1   7  13    4.95    0.21
   1   7  13    4.46    0.21
   2  -7  13    0.78    0.09
  -2   7  13    0.81    0.09
  -2   7  13    0.87    0.10
   2   7  13    0.77    0.09
   2   7  13    0.87    0.08
  -3   7  13    1.59    0.15
   3  -7  13    1.67    0.15
   3   7  13    1.36    0.13
   4  -7  13    0.24    0.09
  -4   7  13    0.18    0.09
   4   7  13    0.17    0.08
   5  -7  13    1.16    0.14
  -5   7  13    1.31    0.15
   5   7  13    1.33    0.13
  -6   7  13    0.26    0.11
   6  -7  13    0.25    0.12
   6   7  13    0.28    0.10
   7  -7  13   -0.08    0.11
  -7   7  13    0.09    0.11
   7   7  13   -0.11    0.09
   0   8  13   -0.02    0.06
   0   8 -13    0.08    0.05
   0   8  13    0.04    0.06
   1   8 -13    0.15    0.05
  -1   8  13    0.10    0.07
  -1   8  13    0.22    0.07
   1   8  13    0.07    0.07
   1   8  13    0.09    0.06
  -1   8 -13    0.23    0.06
  -2   8  13    0.12    0.07
  -2   8  13    0.22    0.08
   2   8  13    0.09    0.07
  -3   8  13    0.04    0.08
   3  -8  13   -0.01    0.07
   3   8  13   -0.03    0.06
   4  -8  13    0.01    0.08
  -4   8  13    0.01    0.09
   4   8  13   -0.02    0.07
  -5   8  13    0.13    0.10
   5  -8  13    0.09    0.10
   5   8  13    0.18    0.09
  -6   8  13   -0.08    0.10
   6  -8  13   -0.04    0.10
   6   8  13   -0.05    0.09
   7  -8  13   -0.07    0.13
   0   9  13    0.95    0.11
   0   9 -13    1.36    0.11
  -1   9  13    0.07    0.07
  -1   9  13    0.07    0.06
   1   9 -13    0.00    0.08
  -1   9 -13    0.07    0.06
   1   9  13   -0.16    0.06
  -2   9  13    0.02    0.07
  -2   9  13    0.05    0.08
   2   9  13    0.01    0.07
  -3   9  13   -0.15    0.07
   3   9  13   -0.10    0.07
  -4   9  13    0.04    0.09
   4   9  13    0.05    0.08
   5  -9  13   -0.02    0.10
  -5   9  13    0.11    0.10
   5   9  13   -0.07    0.08
   6  -9  13   -0.15    0.10
  -6   9  13   -0.20    0.09
   6   9  13   -0.17    0.09
   0  10  13    0.13    0.08
   0  10 -13    0.06    0.06
  -1  10  13   -0.01    0.08
  -1  10 -13    0.06    0.07
   1  10  13    0.08    0.07
  -2  10  13    0.31    0.10
   2  10  13    0.36    0.09
  -3  10  13   -0.14    0.08
   3  10  13   -0.06    0.08
  -4  10  13    0.25    0.10
   4  10  13    0.11    0.09
  -5  10  13   -0.09    0.09
   5  10  13    0.02    0.09
   0  11  13    0.20    0.10
   0  11 -13    0.50    0.09
  -1  11  13    0.10    0.09
   1  11  13    0.17    0.09
  -1  11 -13    0.51    0.09
  -2  11  13   -0.05    0.11
   2  11  13    0.08    0.09
   3  11  13    0.24    0.10
   4  11  13    0.18    0.10
   0  12  13   -0.07    0.09
  -1  12  13    0.96    0.14
  -1  12 -13    1.14    0.12
   1  12  13    0.82    0.13
   2  12  13    0.07    0.10
   0   0  14    2.17    0.13
  -2   0  14   -0.05    0.05
   2   0  14   -0.02    0.02
  -3   0  14    5.15    0.23
   3   0  14    4.81    0.22
  -4   0  14    0.75    0.09
   4   0  14    0.58    0.08
   5   0  14    2.84    0.17
  -5   0  14    2.93    0.18
  -6   0  14   -0.04    0.07
   6   0  14   -0.06    0.07
  -7   0  14    0.33    0.10
   7   0  14    0.36    0.10
  -8   0  14   -0.03    0.09
   8   0  14    0.12    0.10
  -1   1  14   15.18    0.55
   1  -1  14   15.49    0.55
  -1  -1  14   15.69    0.55
  -2   1  14    1.00    0.10
   2  -1  14    1.09    0.10
  -2  -1  14    0.80    0.09
   2   1  14    1.10    0.10
   3  -1  14   10.55    0.40
  -3   1  14   10.74    0.41
  -3  -1  14   10.79    0.40
   3   1  14   10.81    0.40
  -4   1  14    0.46    0.08
   4  -1  14    0.46    0.08
   4   1  14    0.36    0.07
  -4  -1  14    0.30    0.07
   5  -1  14    2.59    0.17
  -5   1  14    2.76    0.18
   5   1  14    2.76    0.17
  -5  -1  14    2.69    0.17
  -6   1  14    0.10    0.08
   6  -1  14    0.28    0.09
   6   1  14    0.22    0.09
  -6  -1  14    0.20    0.08
   7  -1  14    1.00    0.13
  -7   1  14    1.05    0.13
  -7  -1  14    0.93    0.12
   7   1  14    1.02    0.13
  -8   1  14   -0.05    0.10
   8  -1  14   -0.05    0.10
   8   1  14    0.03    0.10
  -9   1  14    0.18    0.14
   0  -2  14    0.14    0.06
   0   2  14    0.10    0.05
   1  -2  14   10.59    0.40
  -1  -2  14   10.59    0.40
   1   2  14   11.23    0.40
  -2   2  14   13.35    0.48
   2  -2  14   13.78    0.49
   2   2  14   12.89    0.46
   2   2  14   13.07    0.48
  -2  -2  14   13.38    0.48
  -3   2  14    6.64    0.28
   3  -2  14    6.49    0.27
  -3  -2  14    6.32    0.27
   3   2  14    6.28    0.27
  -4   2  14    0.42    0.08
   4  -2  14    0.43    0.08
   4   2  14    0.56    0.08
  -4  -2  14    0.40    0.08
   5  -2  14    2.27    0.16
  -5   2  14    2.16    0.17
   5   2  14    2.20    0.16
  -5  -2  14    2.10    0.16
  -6   2  14    2.60    0.20
   6  -2  14    2.57    0.18
  -6  -2  14    2.56    0.18
   6   2  14    2.56    0.18
  -7   2  14    0.72    0.12
   7  -2  14    0.99    0.13
   7   2  14    0.86    0.12
  -8   2  14    0.19    0.11
   8  -2  14    0.17    0.11
   8   2  14    0.13    0.10
   0   3  14   51.63    1.76
   0  -3  14   54.54    1.76
   1  -3  14    3.90    0.18
  -1   3  14    3.29    0.18
   1   3  14    3.40    0.15
   1   3  14    3.46    0.17
  -1  -3  14    3.16    0.17
  -2   3  14   10.99    0.42
   2  -3  14   11.18    0.41
   2   3  14   10.77    0.39
   2   3  14   11.03    0.41
  -2  -3  14   10.96    0.41
   3  -3  14    1.97    0.15
  -3   3  14    1.83    0.14
  -3  -3  14    1.75    0.14
   3   3  14    1.90    0.13
   3   3  14    1.72    0.12
  -4   3  14   15.99    0.59
   4  -3  14   15.98    0.59
   4   3  14   16.15    0.57
   4   3  14   16.23    0.58
  -4  -3  14   15.85    0.57
   5  -3  14    2.35    0.17
  -5   3  14    2.48    0.18
   5   3  14    2.44    0.16
   5   3  14    2.14    0.16
  -5  -3  14    2.25    0.16
   6  -3  14    1.68    0.17
  -6   3  14    2.00    0.18
   6   3  14    1.97    0.16
   6   3  14    1.65    0.16
  -7   3  14    0.52    0.12
   7  -3  14    0.38    0.11
   7   3  14    0.40    0.10
   7   3  14    0.43    0.11
  -8   3  14    1.21    0.16
   8  -3  14    1.13    0.15
   8   3  14    1.85    0.18
   8   3  14    1.31    0.15
   0   4  14    2.79    0.16
   0   4  14    2.67    0.13
   0  -4  14    3.14    0.16
   1  -4  14   21.44    0.74
  -1   4  14   20.64    0.74
   1   4  14   21.29    0.73
   1   4  14   20.83    0.72
  -1  -4  14   21.73    0.73
  -2   4  14   14.74    0.52
   2  -4  14   13.94    0.51
   2   4  14   14.09    0.51
  -2  -4  14   13.94    0.50
   2   4  14   13.85    0.50
   3  -4  14    7.04    0.30
  -3   4  14    7.14    0.30
  -3  -4  14    6.72    0.28
   3   4  14    7.01    0.28
   3   4  14    6.95    0.29
  -4   4  14    1.89    0.15
   4  -4  14    1.68    0.15
  -4  -4  14    1.75    0.20
   4   4  14    1.71    0.14
   4   4  14    1.43    0.14
   5  -4  14    5.50    0.27
  -5   4  14    5.73    0.28
   5   4  14    5.46    0.25
   5   4  14    5.69    0.26
  -6   4  14    4.45    0.26
   6  -4  14    3.90    0.24
   6   4  14    4.31    0.23
   6   4  14    4.08    0.23
   7  -4  14    0.17    0.11
  -7   4  14    0.59    0.12
   7   4  14    0.43    0.11
   7   4  14    0.59    0.12
   8  -4  14    0.07    0.11
  -8   4  14    0.21    0.11
   8   4  14    0.22    0.11
   0  -5  14   28.46    0.94
   0   5  14   27.77    0.95
   0   5  14   26.83    0.93
  -1   5  14    2.59    0.15
   1  -5  14    2.55    0.15
   1   5  14    2.32    0.15
   1   5  14    2.31    0.13
  -1  -5  14    2.46    0.14
   2  -5  14    1.32    0.13
  -2   5  14    1.46    0.13
   2   5  14    1.34    0.11
  -2  -5  14    1.26    0.11
   2   5  14    1.08    0.10
   3  -5  14    1.41    0.14
  -3   5  14    1.42    0.14
   3   5  14    1.45    0.13
   3   5  14    1.19    0.12
   4  -5  14    8.87    0.37
  -4   5  14    9.31    0.38
   4   5  14    8.67    0.35
   4   5  14    9.05    0.35
   5  -5  14    1.00    0.12
  -5   5  14    0.96    0.12
   5   5  14    0.90    0.10
   5   5  14    0.82    0.11
   6  -5  14    0.15    0.11
  -6   5  14    0.17    0.10
   6   5  14   -0.08    0.09
  -7   5  14    0.41    0.12
   7  -5  14    0.28    0.12
   7   5  14    0.47    0.11
   8   5  14    0.73    0.22
   0  -6  14    2.20    0.14
   0   6  14    2.19    0.14
   0   6  14    2.00    0.13
   1  -6  14    0.49    0.08
  -1   6  14    0.44    0.08
  -1   6  14    0.39    0.06
   1   6  14    0.33    0.07
   1   6  14    0.32    0.07
   2  -6  14    9.15    0.36
  -2   6  14    9.62    0.37
   2   6  14    9.16    0.35
   2   6  14    9.05    0.35
   3  -6  14    0.41    0.09
  -3   6  14    0.50    0.09
   3   6  14    0.38    0.07
   3   6  14    0.49    0.08
  -4   6  14    0.49    0.10
   4  -6  14    0.45    0.10
   4   6  14    0.34    0.08
   4   6  14    0.52    0.08
  -5   6  14    0.26    0.10
   5  -6  14    0.16    0.10
   5   6  14    0.26    0.09
  -6   6  14    2.09    0.20
   6  -6  14    1.62    0.17
   6   6  14    1.74    0.17
  -7   6  14    0.20    0.11
   7  -6  14    0.03    0.11
   7   6  14    0.09    0.10
   0   7 -14    2.53    0.13
   0   7  14    2.61    0.16
   0   7  14    2.20    0.14
  -1   7  14    2.89    0.16
   1  -7  14    3.01    0.17
  -1   7  14    3.61    0.18
   1   7  14    2.91    0.16
   1   7  14    3.44    0.17
  -2   7  14    0.09    0.07
   2  -7  14    0.14    0.07
   2   7  14    0.04    0.06
   2   7  14    0.10    0.06
  -3   7  14    2.16    0.17
   3  -7  14    1.92    0.16
   3   7  14    1.72    0.20
   3   7  14    1.80    0.14
  -4   7  14    1.36    0.14
   4  -7  14    1.24    0.13
   4   7  14    1.35    0.12
  -5   7  14    0.72    0.13
   5  -7  14    0.56    0.12
   5   7  14    0.63    0.11
  -6   7  14    0.07    0.11
   6  -7  14   -0.04    0.10
   6   7  14   -0.07    0.09
  -7   7  14    0.01    0.11
   7  -7  14    0.01    0.12
   7   7  14    0.07    0.10
   0   8  14    0.06    0.06
   0   8  14   -0.04    0.06
   0   8 -14    0.05    0.05
  -1   8  14    2.39    0.15
  -1   8  14    1.86    0.14
   1   8  14    1.73    0.14
   1   8  14    2.33    0.14
  -2   8  14    0.19    0.08
   2   8  14    0.09    0.07
   3  -8  14    1.25    0.14
  -3   8  14    1.29    0.13
   3   8  14    1.31    0.13
  -4   8  14   -0.01    0.09
   4  -8  14   -0.08    0.08
   4   8  14    0.00    0.07
   5  -8  14    0.29    0.11
  -5   8  14    0.48    0.12
   5   8  14    0.41    0.10
  -6   8  14    0.01    0.10
   6  -8  14    0.11    0.12
   6   8  14   -0.05    0.09
   0   9  14    0.30    0.08
   0   9 -14    0.41    0.09
  -1   9  14   -0.14    0.07
  -1   9  14    0.05    0.07
   1   9  14   -0.10    0.06
  -2   9  14    0.08    0.08
   2   9  14    0.02    0.07
  -3   9  14    0.15    0.09
   3   9  14    0.20    0.08
  -4   9  14    0.10    0.10
   4   9  14    0.12    0.08
   5  -9  14   -0.08    0.10
  -5   9  14   -0.14    0.09
   5   9  14   -0.08    0.09
  -6   9  14   -0.01    0.12
   6  -9  14    0.01    0.11
   0  10  14    1.26    0.13
  -1  10  14    0.07    0.09
   1  10  14    0.07    0.08
   2  10  14    0.10    0.08
  -3  10  14    0.09    0.09
   3  10  14    0.05    0.08
  -4  10  14    0.43    0.11
   4  10  14    0.50    0.11
  -5  10  14    0.04    0.10
   5  10  14    0.10    0.10
   0  11  14    0.09    0.09
  -1  11  14    0.31    0.11
   1  11  14    0.06    0.09
   2  11  14    1.38    0.14
   3  11  14    0.18    0.10
   4  11  14    0.06    0.11
   0  12  14    0.63    0.12
   1  12  14    0.14    0.10
   2  12  14    0.17    0.11
   0   0  15   -0.03    0.05
  -1   0  15    1.82    0.12
   1   0  15    1.35    0.11
   2   0  15    8.33    0.34
  -2   0  15    9.17    0.34
  -3   0  15    1.34    0.12
   3   0  15    1.28    0.12
   4   0  15    0.06    0.07
  -4   0  15    0.08    0.07
   5   0  15    0.36    0.09
  -5   0  15    0.35    0.09
   6   0  15    0.55    0.10
  -6   0  15    0.74    0.11
   7   0  15    0.22    0.10
  -7   0  15    0.16    0.09
  -8   0  15   -0.13    0.09
   8   0  15    0.01    0.10
  -1   1  15    6.26    0.26
   1  -1  15    5.94    0.26
  -1  -1  15    6.29    0.26
   2  -1  15    3.18    0.17
  -2   1  15    3.08    0.17
   2   1  15    3.15    0.16
  -2  -1  15    3.10    0.17
   3  -1  15    1.94    0.14
  -3   1  15    2.15    0.15
  -3  -1  15    2.20    0.15
   3   1  15    2.05    0.14
  -4   1  15    4.19    0.21
   4  -1  15    3.78    0.20
   4   1  15    3.95    0.21
  -4  -1  15    4.27    0.21
   5  -1  15    1.69    0.15
  -5   1  15    2.06    0.17
   5   1  15    1.78    0.15
  -5  -1  15    1.86    0.15
  -6   1  15    0.56    0.11
   6  -1  15    0.57    0.11
  -6  -1  15    0.54    0.10
   6   1  15    0.49    0.10
   7  -1  15    0.13    0.10
  -7   1  15    0.20    0.10
  -7  -1  15    0.26    0.09
   7   1  15    0.33    0.10
   8  -1  15    0.24    0.12
  -8   1  15    0.19    0.11
   8   1  15    0.33    0.11
   0   2  15   10.73    0.40
   0  -2  15   10.80    0.40
   1  -2  15    1.52    0.13
  -1   2  15    1.55    0.11
  -1  -2  15    1.08    0.12
   1   2  15    1.39    0.12
  -2   2  15   16.85    0.59
   2  -2  15   16.58    0.59
  -2  -2  15   16.50    0.59
   2   2  15   16.24    0.59
   2   2  15   16.23    0.57
  -3   2  15    1.88    0.14
   3  -2  15    1.61    0.14
   3   2  15    1.31    0.12
  -3  -2  15    1.68    0.14
   3   2  15    2.02    0.14
  -4   2  15    5.69    0.27
   4  -2  15    5.59    0.26
  -4  -2  15    5.63    0.26
   4   2  15    5.91    0.26
  -5   2  15    0.78    0.11
   5  -2  15    0.59    0.10
  -5  -2  15    0.65    0.09
   5   2  15    0.61    0.10
  -6   2  15    3.85    0.23
   6  -2  15    3.51    0.21
   6   2  15    3.37    0.21
  -6  -2  15    3.46    0.21
   7  -2  15    0.29    0.11
  -7   2  15    0.34    0.11
   7   2  15    0.33    0.10
  -8   2  15    0.44    0.12
   8  -2  15    0.53    0.13
   8   2  15    0.57    0.12
   0   3  15   32.00    1.09
   0  -3  15   32.04    1.09
  -1   3  15    1.61    0.13
   1  -3  15    1.52    0.13
  -1  -3  15    1.57    0.13
   1   3  15    1.66    0.10
   1   3  15    1.67    0.13
  -2   3  15   12.64    0.46
   2  -3  15   11.84    0.46
  -2  -3  15   12.89    0.46
   2   3  15   12.22    0.46
   2   3  15   12.11    0.44
  -3   3  15    1.20    0.12
   3  -3  15    0.85    0.11
   3   3  15    0.98    0.09
   3   3  15    0.86    0.10
  -3  -3  15    0.80    0.09
   4  -3  15   10.87    0.43
  -4   3  15   11.33    0.44
   4   3  15   10.57    0.42
   4   3  15   11.29    0.41
  -4  -3  15   10.94    0.42
   5  -3  15    0.56    0.10
  -5   3  15    0.87    0.11
  -5  -3  15    0.42    0.08
   5   3  15    0.37    0.09
   5   3  15    0.40    0.09
  -6   3  15    1.65    0.18
   6  -3  15    1.55    0.16
   6   3  15    1.60    0.16
   6   3  15    1.54    0.16
  -7   3  15    0.13    0.10
   7  -3  15    0.30    0.11
   7   3  15    0.17    0.10
   7   3  15    0.25    0.10
   8  -3  15    0.95    0.14
  -8   3  15    0.75    0.14
   8   3  15    0.97    0.14
   8   3  15    1.04    0.14
   0   4  15    1.48    0.12
   0  -4  15    1.34    0.12
   1  -4  15    1.78    0.14
  -1   4  15    2.04    0.14
   1   4  15    1.75    0.10
  -1  -4  15    1.41    0.13
   1   4  15    1.63    0.13
   2  -4  15    3.38    0.19
  -2   4  15    3.34    0.18
   2   4  15    3.03    0.18
   2   4  15    3.19    0.16
  -2  -4  15    3.31    0.17
  -3   4  15    2.60    0.17
   3  -4  15    2.50    0.17
  -3  -4  15    2.36    0.15
   3   4  15    2.31    0.16
   3   4  15    2.72    0.15
   4  -4  15    0.03    0.08
  -4   4  15    0.06    0.07
   4   4  15   -0.06    0.07
   4   4  15    0.09    0.07
   5  -4  15    0.13    0.09
  -5   4  15    0.15    0.09
   5   4  15    0.09    0.08
   5   4  15    0.19    0.08
  -6   4  15    1.02    0.14
   6  -4  15    0.95    0.13
   6   4  15    1.15    0.13
   6   4  15    0.96    0.12
  -7   4  15    0.53    0.13
   7  -4  15    0.64    0.13
   7   4  15    0.68    0.13
   7   4  15    0.73    0.13
  -8   4  15    0.00    0.13
   8   4  15    0.02    0.12
   0  -5  15    0.30    0.07
   0   5  15    0.13    0.05
   0   5  15    0.19    0.07
   1  -5  15    0.72    0.09
  -1   5  15    0.57    0.09
  -1  -5  15    0.57    0.08
   1   5  15    0.41    0.07
   1   5  15    0.48    0.08
  -2   5  15    0.76    0.10
   2  -5  15    0.62    0.09
   2   5  15    0.65    0.09
  -2  -5  15    0.72    0.08
   2   5  15    0.72    0.08
  -3   5  15    0.70    0.10
   3  -5  15    0.49    0.09
   3   5  15    0.69    0.08
   3   5  15    0.50    0.08
   4  -5  15    0.19    0.09
  -4   5  15    0.31    0.09
   4   5  15    0.10    0.07
   4   5  15    0.17    0.07
  -5   5  15    0.21    0.09
   5  -5  15    0.07    0.10
   5   5  15    0.31    0.09
   5   5  15    0.26    0.08
  -6   5  15    0.23    0.10
   6  -5  15    0.07    0.10
   6   5  15    0.11    0.10
   7  -5  15   -0.02    0.11
  -7   5  15    0.05    0.10
   7   5  15   -0.12    0.10
   0   6  15    0.25    0.06
   0   6  15    0.27    0.07
   0  -6  15    0.26    0.07
   1  -6  15    0.66    0.09
  -1   6  15    0.78    0.09
   1   6  15    0.55    0.07
   1   6  15    0.71    0.09
   2  -6  15    0.22    0.08
  -2   6  15    0.39    0.08
   2   6  15    0.29    0.07
   2   6  15    0.20    0.07
   3  -6  15    0.48    0.10
  -3   6  15    0.63    0.10
   3   6  15    0.51    0.08
   3   6  15    0.53    0.08
  -4   6  15    0.27    0.10
   4  -6  15    0.09    0.09
   4   6  15    0.18    0.07
   4   6  15    0.24    0.08
  -5   6  15    0.11    0.09
   5  -6  15    0.02    0.09
   5   6  15    0.04    0.08
  -6   6  15    0.21    0.11
   6  -6  15    0.06    0.11
   6   6  15    0.27    0.10
  -7   6  15    0.01    0.10
   7  -6  15    0.05    0.11
   7   6  15   -0.09    0.09
   0   7  15    0.72    0.09
   0   7  15    0.62    0.08
  -1   7  15    1.29    0.13
   1  -7  15    0.91    0.10
   1   7  15    0.88    0.09
   1   7  15    1.22    0.12
   2  -7  15    0.00    0.07
  -2   7  15    0.16    0.08
   2   7  15    0.02    0.06
   2   7  15    0.10    0.06
   3  -7  15    0.98    0.12
  -3   7  15    1.16    0.13
   3   7  15    0.97    0.10
   3   7  15    1.28    0.13
   4  -7  15    0.07    0.09
  -4   7  15    0.25    0.10
   4   7  15    0.13    0.08
  -5   7  15    0.16    0.10
   5  -7  15    0.13    0.10
   5   7  15    0.16    0.09
   6  -7  15    0.05    0.11
  -6   7  15    0.09    0.10
   6   7  15    0.00    0.09
   0   8  15    0.25    0.07
   0   8  15    0.17    0.07
  -1   8  15    0.49    0.09
   1   8  15    0.35    0.08
   1   8  15    0.32    0.08
  -2   8  15    1.51    0.15
   2   8  15    1.32    0.13
   3  -8  15    0.23    0.09
  -3   8  15    0.08    0.08
   3   8  15    0.16    0.08
   4  -8  15   -0.02    0.09
  -4   8  15   -0.01    0.09
   4   8  15    0.06    0.08
  -5   8  15    0.00    0.10
   5  -8  15   -0.02    0.10
   5   8  15    0.02    0.09
   6  -8  15    0.14    0.12
  -6   8  15    0.22    0.12
   6   8  15    0.05    0.10
   0   9  15    0.19    0.08
  -1   9  15    0.70    0.10
   1   9  15    0.47    0.09
  -2   9  15   -0.01    0.08
   2   9  15    0.16    0.08
  -3   9  15    0.70    0.12
   3   9  15    0.85    0.11
  -4   9  15    0.12    0.10
   4   9  15    0.11    0.09
  -5   9  15   -0.04    0.10
   5  -9  15    0.01    0.10
   5   9  15    0.09    0.09
   0  10  15   -0.12    0.08
   1  10  15    0.01    0.08
   2  10  15    1.29    0.13
  -3  10  15    0.27    0.10
   3  10  15    0.31    0.10
  -4  10  15    0.11    0.10
   4  10  15   -0.08    0.09
  -5  10  15    0.20    0.12
   0  11  15    2.95    0.21
   1  11  15    0.24    0.10
   2  11  15    0.12    0.09
   3  11  15    0.19    0.10
   1  12  15    0.05    0.10
   0   0  16    5.33    0.23
   1   0  16    3.77    0.19
  -1   0  16    3.90    0.19
   2   0  16    0.04    0.05
  -2   0  16    0.11    0.06
   3   0  16    0.86    0.10
  -3   0  16    1.09    0.11
  -4   0  16    1.33    0.14
   4   0  16    1.25    0.13
  -5   0  16    1.40    0.15
   5   0  16    1.47    0.15
   6   0  16    0.22    0.10
  -6   0  16   -0.01    0.08
   7   0  16   -0.03    0.09
  -7   0  16   -0.01    0.09
   8   0  16    0.10    0.11
  -8   0  16    0.12    0.10
   0   1  16    0.99    0.10
   0  -1  16    1.11    0.10
   1  -1  16    6.33    0.27
  -1   1  16    6.49    0.27
  -1  -1  16    6.66    0.28
   1   1  16    6.72    0.27
  -2   1  16    1.99    0.14
   2  -1  16    1.80    0.14
   2   1  16    1.87    0.13
  -2  -1  16    2.01    0.14
   3  -1  16    6.08    0.27
  -3   1  16    6.19    0.27
   3   1  16    5.91    0.27
  -3  -1  16    6.21    0.27
   4  -1  16    0.54    0.09
  -4   1  16    0.64    0.10
  -4  -1  16    0.57    0.09
   4   1  16    0.66    0.10
  -5   1  16    0.65    0.11
   5  -1  16    0.46    0.10
   5   1  16    0.52    0.10
  -5  -1  16    0.52    0.09
   6  -1  16    0.64    0.12
  -6   1  16    0.88    0.12
  -6  -1  16    0.77    0.11
   6   1  16    0.80    0.12
   7  -1  16    0.59    0.12
  -7   1  16    0.69    0.13
   7   1  16    0.40    0.11
  -7  -1  16    0.35    0.10
   8  -1  16    0.12    0.11
  -8   1  16    0.19    0.11
   8   1  16    0.05    0.11
   0   2  16    4.89    0.22
   0  -2  16    4.93    0.23
  -1   2  16    3.67    0.18
   1  -2  16    3.39    0.19
   1   2  16    3.70    0.19
  -1  -2  16    3.80    0.19
  -2   2  16    0.32    0.07
   2  -2  16    0.18    0.08
   2   2  16    0.17    0.07
   2   2  16    0.17    0.05
  -2  -2  16    0.21    0.07
  -3   2  16    1.71    0.14
   3  -2  16    1.26    0.12
   3   2  16    1.30    0.13
   3   2  16    1.31    0.11
  -3  -2  16    1.57    0.13
   4  -2  16    3.04    0.19
  -4   2  16    3.26    0.20
   4   2  16    3.08    0.19
  -4  -2  16    3.15    0.18
  -5   2  16    0.39    0.10
   5  -2  16    0.34    0.10
  -5  -2  16    0.55    0.09
   5   2  16    0.46    0.10
  -6   2  16    0.43    0.11
   6  -2  16    0.24    0.10
   6   2  16    0.36    0.10
  -6  -2  16    0.47    0.10
   7  -2  16   -0.04    0.10
  -7   2  16    0.06    0.10
   7   2  16   -0.11    0.09
  -8   2  16    0.63    0.13
   8  -2  16    0.33    0.12
   8   2  16    0.46    0.12
   0  -3  16    1.87    0.14
   0   3  16    2.03    0.14
   1  -3  16    0.23    0.08
  -1   3  16    0.41    0.07
   1   3  16    0.33    0.07
  -1  -3  16    0.37    0.08
   2  -3  16    6.39    0.29
  -2   3  16    7.49    0.29
   2   3  16    6.49    0.26
  -2  -3  16    6.82    0.29
   2   3  16    6.62    0.28
   3  -3  16   -0.07    0.07
  -3   3  16    0.04    0.06
   3   3  16    0.00    0.06
   3   3  16   -0.05    0.07
  -3  -3  16   -0.06    0.07
  -4   3  16    1.88    0.16
   4  -3  16    1.93    0.16
   4   3  16    1.71    0.14
  -4  -3  16    1.75    0.14
   4   3  16    1.53    0.15
  -5   3  16    0.51    0.11
   5  -3  16    0.19    0.10
   5   3  16    0.25    0.09
   5   3  16    0.39    0.09
  -5  -3  16    0.52    0.09
  -6   3  16    1.23    0.15
   6  -3  16    0.92    0.13
   6   3  16    1.18    0.13
   6   3  16    1.06    0.13
  -7   3  16   -0.03    0.10
   7  -3  16   -0.01    0.10
   7   3  16    0.10    0.10
   7   3  16   -0.05    0.10
  -8   3  16    0.25    0.13
   8   3  16    0.16    0.12
   8   3  16    0.41    0.13
   0  -4  16    0.11    0.07
   0   4  16    0.13    0.07
   1  -4  16    1.92    0.14
  -1   4  16    2.01    0.15
   1   4  16    1.73    0.11
  -1  -4  16    1.90    0.14
   1   4  16    1.87    0.14
  -2   4  16   27.07    0.92
   2  -4  16   25.36    0.91
   2   4  16   26.07    0.90
   2   4  16   26.09    0.88
  -2  -4  16   26.11    0.90
   3  -4  16    1.68    0.15
  -3   4  16    1.96    0.16
   3   4  16    1.86    0.13
   3   4  16    1.57    0.15
  -3  -4  16    1.76    0.14
   4  -4  16    0.36    0.10
  -4   4  16    0.62    0.10
   4   4  16    0.59    0.09
   4   4  16    0.56    0.09
   5  -4  16    0.67    0.12
  -5   4  16    0.79    0.12
   5   4  16    0.59    0.10
   5   4  16    0.74    0.11
   6  -4  16    2.32    0.20
  -6   4  16    2.80    0.22
   6   4  16    2.77    0.19
   6   4  16    2.47    0.19
   7  -4  16    0.07    0.11
  -7   4  16    0.30    0.12
   7   4  16    0.33    0.11
   7   4  16    0.33    0.12
   0  -5  16    6.53    0.27
   0   5  16    6.09    0.27
  -1   5  16    0.45    0.09
   1  -5  16    0.41    0.08
   1   5  16    0.24    0.06
   1   5  16    0.19    0.08
  -1  -5  16    0.40    0.07
   2  -5  16    0.28    0.08
  -2   5  16    0.41    0.09
   2   5  16    0.26    0.07
   2   5  16    0.31    0.08
  -2  -5  16    0.34    0.07
  -3   5  16    0.51    0.10
   3  -5  16    0.43    0.09
   3   5  16    0.48    0.09
   3   5  16    0.41    0.08
  -4   5  16    3.60    0.21
   4  -5  16    3.29    0.21
   4   5  16    3.29    0.19
   4   5  16    3.21    0.18
  -5   5  16   -0.03    0.09
   5  -5  16    0.05    0.10
   5   5  16   -0.03    0.08
   5   5  16    0.09    0.09
   6  -5  16    0.21    0.11
  -6   5  16    0.25    0.11
   6   5  16    0.02    0.10
  -7   5  16    0.03    0.11
   7  -5  16    0.00    0.11
   7   5  16    0.10    0.11
   0  -6  16    0.47    0.08
   0   6  16    0.74    0.09
   1  -6  16    0.55    0.09
  -1   6  16    0.45    0.09
   1   6  16    0.52    0.08
   1   6  16    0.37    0.07
   2  -6  16    1.70    0.15
  -2   6  16    2.26    0.16
   2   6  16    2.06    0.15
   2   6  16    1.80    0.13
  -3   6  16    0.27    0.09
   3  -6  16    0.10    0.08
   3   6  16    0.17    0.07
   3   6  16    0.23    0.07
  -4   6  16    0.53    0.11
   4  -6  16    0.43    0.10
   4   6  16    0.44    0.09
   4   6  16    0.51    0.09
  -5   6  16    0.04    0.10
   5  -6  16    0.06    0.10
   5   6  16   -0.02    0.08
  -6   6  16    0.25    0.11
   6  -6  16    0.18    0.12
   6   6  16    0.16    0.09
   7  -6  16   -0.04    0.11
  -7   6  16    0.01    0.12
   7   6  16    0.07    0.10
   0   7  16    0.86    0.10
   1  -7  16    0.12    0.08
  -1   7  16    0.15    0.08
   1   7  16    0.07    0.06
   1   7  16    0.10    0.07
   2  -7  16   -0.04    0.07
  -2   7  16   -0.06    0.07
   2   7  16    0.03    0.06
   2   7  16   -0.04    0.06
   3  -7  16    0.19    0.09
  -3   7  16    0.13    0.09
   3   7  16    0.32    0.09
   3   7  16    0.21    0.07
  -4   7  16    0.29    0.11
   4  -7  16    0.17    0.10
   4   7  16    0.18    0.08
  -5   7  16   -0.11    0.10
   5  -7  16   -0.05    0.10
   5   7  16    0.03    0.08
   6  -7  16   -0.03    0.11
  -6   7  16   -0.08    0.10
   6   7  16   -0.05    0.09
   0   8  16    0.32    0.08
  -1   8  16    0.76    0.11
   1   8  16    0.76    0.09
   1   8  16    0.54    0.09
  -2   8  16    0.41    0.10
   2   8  16    0.35    0.08
   3  -8  16    0.24    0.09
  -3   8  16    0.21    0.10
   3   8  16    0.22    0.08
   4  -8  16    0.11    0.10
  -4   8  16    0.14    0.10
   4   8  16    0.19    0.08
  -5   8  16    0.27    0.12
   5  -8  16    0.19    0.11
   5   8  16    0.38    0.10
   6  -8  16    0.06    0.12
   6   8  16    0.06    0.10
  -1   9  16    3.27    0.20
   1   9  16    2.44    0.17
  -2   9  16   -0.08    0.08
   2   9  16    0.05    0.08
  -3   9  16    1.73    0.18
   3   9  16    1.41    0.14
  -4   9  16    0.11    0.10
   4   9  16    0.13    0.09
  -5   9  16    0.57    0.13
   5   9  16    0.62    0.12
   1  10  16    0.21    0.09
   2  10  16    0.03    0.09
  -3  10  16    0.15    0.10
   3  10  16    0.18    0.09
  -4  10  16   -0.03    0.10
   4  10  16   -0.03    0.09
   1  11  16    0.06    0.11
   2  11  16    0.79    0.12
   3  11  16    0.05    0.09
   0   0  17   -0.01    0.06
   1   0  17   -0.03    0.06
  -1   0  17   -0.02    0.06
   2   0  17   -0.08    0.05
  -2   0  17    0.03    0.06
   3   0  17    0.63    0.09
  -3   0  17    0.72    0.10
  -4   0  17    0.91    0.11
   4   0  17    0.88    0.11
   5   0  17    0.06    0.08
  -5   0  17    0.00    0.08
  -6   0  17    0.16    0.09
   6   0  17    0.19    0.10
   7   0  17    0.29    0.11
  -7   0  17    0.21    0.11
   8   0  17    0.23    0.12
  -8   0  17    0.18    0.11
   0   1  17    2.03    0.14
   0  -1  17    2.03    0.15
  -1   1  17    6.58    0.28
   1  -1  17    6.13    0.28
   1   1  17    6.44    0.27
  -1  -1  17    6.81    0.28
   2  -1  17    0.57    0.09
  -2   1  17    0.60    0.09
   2   1  17    0.55    0.08
   2   1  17    0.70    0.07
  -2  -1  17    0.74    0.09
  -3   1  17    2.32    0.17
   3  -1  17    1.99    0.16
  -3  -1  17    2.17    0.16
   3   1  17    2.22    0.16
  -4   1  17    0.21    0.09
   4  -1  17    0.27    0.09
  -4  -1  17    0.21    0.08
   4   1  17    0.22    0.09
  -5   1  17    1.51    0.16
   5  -1  17    1.23    0.13
   5   1  17    1.45    0.15
  -5  -1  17    1.39    0.15
  -6   1  17    0.40    0.11
   6  -1  17    0.29    0.11
  -6  -1  17    0.30    0.10
   6   1  17    0.33    0.10
  -7   1  17    0.25    0.11
   7  -1  17    0.07    0.11
   7   1  17    0.18    0.11
  -7  -1  17    0.04    0.09
  -8   1  17    0.08    0.11
   8   1  17    0.06    0.11
   0   2  17    0.84    0.09
   0  -2  17    0.82    0.10
   1  -2  17    2.90    0.18
  -1   2  17    3.42    0.18
   1   2  17    3.04    0.17
  -1  -2  17    3.08    0.18
   2  -2  17    0.68    0.10
  -2   2  17    0.89    0.10
  -2  -2  17    0.80    0.10
   2   2  17    0.63    0.09
   2   2  17    0.85    0.08
  -3   2  17    1.26    0.12
   3  -2  17    0.93    0.12
  -3  -2  17    1.42    0.13
   3   2  17    1.12    0.10
   3   2  17    1.34    0.13
  -4   2  17    0.21    0.09
   4  -2  17    0.18    0.09
   4   2  17    0.24    0.08
  -4  -2  17    0.28    0.08
   4   2  17    0.23    0.08
   5  -2  17    0.90    0.12
  -5   2  17    1.26    0.14
   5   2  17    1.08    0.13
  -5  -2  17    0.96    0.12
  -6   2  17    0.17    0.10
   6  -2  17    0.19    0.10
  -6  -2  17    0.31    0.10
   6   2  17    0.13    0.09
   7  -2  17   -0.03    0.10
  -7   2  17   -0.02    0.11
   7   2  17   -0.17    0.10
  -8   2  17    0.12    0.12
   8   2  17    0.01    0.12
   8   2  17   -0.07    0.11
   0   3  17    0.10    0.06
   0  -3  17   -0.04    0.07
   1  -3  17    2.38    0.16
  -1   3  17    2.79    0.16
  -1  -3  17    2.24    0.16
   1   3  17    2.80    0.16
   2  -3  17    1.21    0.12
  -2   3  17    1.61    0.14
  -2  -3  17    1.32    0.14
   2   3  17    1.54    0.14
   2   3  17    1.42    0.10
  -3   3  17    0.99    0.11
   3  -3  17    0.70    0.11
   3   3  17    0.94    0.11
   3   3  17    1.07    0.09
  -3  -3  17    0.98    0.10
   4  -3  17   -0.12    0.08
  -4   3  17    0.07    0.08
   4   3  17   -0.04    0.07
  -4  -3  17    0.14    0.07
   4   3  17    0.01    0.08
   5  -3  17    0.02    0.09
  -5   3  17    0.13    0.10
   5   3  17    0.04    0.09
  -5  -3  17    0.12    0.12
   5   3  17    0.02    0.08
  -6   3  17    0.61    0.13
   6  -3  17    0.41    0.11
   6   3  17    0.47    0.11
   6   3  17    0.47    0.11
  -7   3  17    0.07    0.11
   7  -3  17    0.14    0.11
   7   3  17   -0.09    0.10
   7   3  17    0.19    0.11
   8   3  17   -0.13    0.11
   0   4  17   10.98    0.42
   0  -4  17   10.56    0.41
  -1   4  17    3.14    0.18
   1  -4  17    2.54    0.17
   1   4  17    3.06    0.18
  -1  -4  17    2.81    0.17
  -2   4  17    0.57    0.09
   2  -4  17    0.55    0.10
   2   4  17    0.40    0.07
   2   4  17    0.45    0.09
  -2  -4  17    0.46    0.08
  -3   4  17    1.06    0.12
   3  -4  17    0.89    0.12
  -3  -4  17    0.83    0.10
   3   4  17    1.08    0.10
   3   4  17    0.96    0.11
   4  -4  17    3.45    0.22
  -4   4  17    4.09    0.23
   4   4  17    3.29    0.21
   4   4  17    3.66    0.19
  -5   4  17    1.07    0.14
   5  -4  17    0.95    0.13
   5   4  17    1.21    0.12
   5   4  17    0.94    0.12
   6  -4  17    0.09    0.11
  -6   4  17    0.22    0.11
   6   4  17   -0.05    0.09
   6   4  17    0.17    0.10
   7  -4  17   -0.11    0.10
  -7   4  17    0.07    0.11
   7   4  17    0.00    0.11
   7   4  17   -0.06    0.10
   0  -5  17    0.95    0.10
   0   5  17    1.05    0.11
  -1   5  17    1.63    0.14
   1  -5  17    1.57    0.14
  -1  -5  17    1.38    0.13
   1   5  17    1.59    0.14
   2  -5  17    0.09    0.08
  -2   5  17   -0.01    0.08
   2   5  17    0.06    0.06
   2   5  17   -0.06    0.07
  -2  -5  17    0.11    0.08
   3  -5  17    0.88    0.12
  -3   5  17    1.15    0.13
   3   5  17    0.79    0.10
   3   5  17    0.92    0.10
   4  -5  17    0.31    0.10
  -4   5  17    0.41    0.10
   4   5  17    0.32    0.08
   4   5  17    0.13    0.08
  -5   5  17    0.19    0.10
   5  -5  17    0.00    0.10
   5   5  17    0.25    0.09
   5   5  17    0.00    0.09
   6  -5  17    0.11    0.11
  -6   5  17    0.18    0.11
   6   5  17    0.15    0.10
   7  -5  17   -0.02    0.12
  -7   5  17   -0.02    0.11
   7   5  17    0.00    0.11
   0  -6  17    0.05    0.07
   0   6  17    0.04    0.07
  -1   6  17    0.70    0.10
   1  -6  17    0.86    0.10
   1   6  17    0.75    0.10
  -2   6  17    0.54    0.10
   2  -6  17    0.60    0.10
   2   6  17    0.54    0.08
   2   6  17    0.55    0.09
   3  -6  17    0.08    0.08
  -3   6  17    0.19    0.09
   3   6  17    0.09    0.07
   3   6  17    0.14    0.07
  -4   6  17    0.08    0.10
   4  -6  17   -0.14    0.09
   4   6  17   -0.05    0.07
   4   6  17   -0.08    0.07
   5  -6  17    0.25    0.12
  -5   6  17    0.24    0.11
   5   6  17    0.24    0.09
   6  -6  17    0.12    0.12
  -6   6  17    0.06    0.11
   6   6  17    0.25    0.10
   0   7  17    0.37    0.09
  -1   7  17    1.46    0.15
   1   7  17    1.32    0.14
   2  -7  17    0.01    0.08
  -2   7  17    0.14    0.09
   2   7  17    0.06    0.07
   2   7  17    0.03    0.06
  -3   7  17    0.54    0.11
   3  -7  17    0.58    0.11
   3   7  17    0.62    0.10
   3   7  17    0.64    0.09
   4  -7  17    0.18    0.10
  -4   7  17    0.14    0.10
   4   7  17    0.17    0.08
   5  -7  17    0.28    0.11
  -5   7  17    0.31    0.12
   5   7  17    0.28    0.10
  -6   7  17    0.08    0.11
   6  -7  17   -0.11    0.11
   6   7  17    0.02    0.10
   0   8  17    1.54    0.15
  -1   8  17    0.08    0.08
   1   8  17    0.09    0.08
  -2   8  17   -0.05    0.08
   2   8  17   -0.02    0.07
   3  -8  17    0.17    0.12
  -3   8  17    0.11    0.10
   3   8  17    0.09    0.08
   4  -8  17    0.46    0.11
  -4   8  17    0.63    0.13
   4   8  17    0.54    0.10
  -5   8  17   -0.04    0.10
   5  -8  17    0.15    0.11
   5   8  17    0.03    0.09
  -1   9  17    0.94    0.12
  -2   9  17    0.45    0.10
   2   9  17    0.20    0.09
  -3   9  17    0.40    0.11
   3   9  17    0.32    0.09
  -4   9  17    0.18    0.11
   4   9  17    0.10    0.09
  -5   9  17    0.25    0.16
   5   9  17    0.21    0.10
   2  10  17   -0.04    0.08
  -3  10  17    0.25    0.11
   3  10  17    0.19    0.10
  -4  10  17    0.08    0.11
   4  10  17   -0.04    0.09
   0   0  18    8.38    0.34
   1   0  18    3.19    0.18
  -1   0  18    3.05    0.18
  -2   0  18    0.25    0.08
   2   0  18    0.34    0.08
  -3   0  18    2.31    0.18
   3   0  18    2.55    0.17
   4   0  18    3.55    0.21
  -4   0  18    3.62    0.22
  -5   0  18    0.06    0.09
   5   0  18   -0.02    0.09
  -6   0  18    0.30    0.10
   6   0  18    0.32    0.11
   7   0  18    0.02    0.11
  -7   0  18    0.07    0.11
  -8   0  18    0.42    0.13
   0   1  18    0.13    0.07
   0  -1  18    0.09    0.07
   1  -1  18    0.12    0.07
  -1   1  18    0.10    0.07
   1   1  18    0.01    0.06
  -1  -1  18    0.21    0.07
  -2   1  18    1.19    0.12
   2  -1  18    1.07    0.11
   2   1  18    1.44    0.13
  -2  -1  18    1.20    0.12
   3  -1  18    0.14    0.08
  -3   1  18    0.18    0.09
  -3  -1  18    0.13    0.08
   3   1  18    0.19    0.08
  -4   1  18    0.06    0.08
   4  -1  18    0.01    0.08
  -4  -1  18    0.14    0.08
   4   1  18    0.16    0.09
  -5   1  18    0.26    0.10
   5  -1  18    0.11    0.10
  -5  -1  18    0.28    0.10
   5   1  18    0.08    0.09
   6  -1  18    0.41    0.12
  -6   1  18    0.37    0.11
   6   1  18    0.61    0.12
  -6  -1  18    0.48    0.11
   7  -1  18    0.02    0.11
  -7   1  18   -0.07    0.10
   7   1  18   -0.05    0.11
  -7  -1  18    0.03    0.10
  -8   1  18   -0.10    0.12
   0   2  18    0.17    0.07
   0  -2  18    0.09    0.07
  -1   2  18    1.91    0.14
   1  -2  18    1.52    0.14
   1   2  18    1.75    0.14
  -1  -2  18    1.74    0.15
   2  -2  18    1.85    0.15
  -2   2  18    1.76    0.15
  -2  -2  18    2.07    0.16
   2   2  18    1.94    0.15
   3  -2  18    0.95    0.12
  -3   2  18    1.17    0.13
  -3  -2  18    1.39    0.14
   3   2  18    1.14    0.11
   3   2  18    1.26    0.13
  -4   2  18    0.23    0.10
   4  -2  18    0.18    0.10
   4   2  18    0.27    0.08
  -4  -2  18    0.15    0.08
   4   2  18    0.14    0.08
  -5   2  18    0.09    0.09
   5  -2  18   -0.02    0.09
  -5  -2  18    0.08    0.08
   5   2  18    0.15    0.08
   5   2  18    0.17    0.09
  -6   2  18   -0.08    0.09
   6  -2  18   -0.08    0.10
  -6  -2  18    0.09    0.10
   6   2  18   -0.08    0.10
   6   2  18    0.18    0.09
   7  -2  18    0.15    0.11
  -7   2  18    0.33    0.12
   7   2  18    0.06    0.10
   7   2  18    0.39    0.11
   0   3  18    0.14    0.07
   0  -3  18   -0.01    0.07
  -1   3  18    0.70    0.09
   1  -3  18    0.50    0.10
  -1  -3  18    0.71    0.09
   1   3  18    0.85    0.10
   2  -3  18    0.67    0.11
  -2   3  18    0.71    0.10
   2   3  18    0.81    0.10
  -2  -3  18    0.69    0.10
   3  -3  18    0.14    0.09
  -3   3  18    0.32    0.09
   3   3  18    0.19    0.08
  -3  -3  18    0.16    0.08
   3   3  18    0.27    0.07
  -4   3  18    0.09    0.09
   4  -3  18   -0.06    0.09
   4   3  18   -0.01    0.07
   4   3  18    0.07    0.08
  -4  -3  18    0.11    0.08
   5  -3  18   -0.02    0.10
  -5   3  18    0.14    0.10
   5   3  18    0.04    0.09
   5   3  18    0.03    0.08
   6  -3  18   -0.04    0.10
  -6   3  18    0.20    0.11
   6   3  18    0.10    0.10
   6   3  18    0.05    0.10
  -7   3  18   -0.01    0.11
   7  -3  18   -0.16    0.11
   7   3  18    0.04    0.10
   7   3  18   -0.19    0.10
   0  -4  18   -0.02    0.06
   0   4  18    0.03    0.07
   1  -4  18    0.12    0.08
  -1   4  18    0.27    0.08
   1   4  18    0.19    0.08
  -1  -4  18    0.23    0.07
  -2   4  18    0.28    0.09
   2  -4  18    0.25    0.09
   2   4  18    0.30    0.08
  -2  -4  18    0.30    0.08
   3  -4  18   -0.13    0.08
  -3   4  18    0.02    0.08
   3   4  18    0.05    0.06
  -3  -4  18   -0.01    0.07
   3   4  18   -0.03    0.07
  -4   4  18    0.16    0.09
   4  -4  18    0.09    0.10
   4   4  18    0.07    0.08
   4   4  18    0.13    0.07
  -5   4  18   -0.08    0.09
   5  -4  18   -0.09    0.10
   5   4  18    0.00    0.09
   5   4  18    0.12    0.09
  -6   4  18    0.03    0.11
   6  -4  18    0.15    0.11
   6   4  18   -0.01    0.09
   6   4  18    0.13    0.10
   7  -4  18   -0.11    0.12
  -7   4  18    0.02    0.12
   7   4  18   -0.12    0.10
   7   4  18   -0.14    0.12
   0  -5  18    5.36    0.26
   0   5  18    6.05    0.27
  -1   5  18    0.37    0.09
   1  -5  18    0.32    0.09
  -1  -5  18    0.38    0.08
   1   5  18    0.33    0.08
   2  -5  18    0.01    0.07
  -2   5  18   -0.05    0.08
   2   5  18   -0.05    0.07
   3  -5  18    0.11    0.09
  -3   5  18    0.29    0.10
   3   5  18    0.06    0.07
   3   5  18    0.05    0.08
  -4   5  18    2.20    0.19
   4  -5  18    1.89    0.18
   4   5  18    1.90    0.17
   4   5  18    1.86    0.15
   5  -5  18    0.06    0.10
  -5   5  18    0.34    0.11
   5   5  18    0.01    0.09
   5   5  18    0.28    0.09
   6  -5  18   -0.02    0.11
  -6   5  18    0.00    0.10
   6   5  18   -0.05    0.10
   7   5  18    0.03    0.11
   0  -6  18    0.68    0.09
   0   6  18    0.77    0.11
   1  -6  18    0.03    0.07
  -1   6  18    0.09    0.08
   1   6  18    0.08    0.07
   2  -6  18    3.22    0.21
  -2   6  18    3.58    0.22
   2   6  18    3.71    0.20
   3  -6  18    0.05    0.09
  -3   6  18   -0.05    0.09
   3   6  18    0.01    0.08
   3   6  18    0.01    0.07
  -4   6  18    0.44    0.12
   4  -6  18    0.27    0.11
   4   6  18    0.25    0.08
   4   6  18    0.22    0.09
   5  -6  18    0.11    0.11
  -5   6  18    0.00    0.10
   5   6  18   -0.04    0.08
   6  -6  18    0.22    0.12
  -6   6  18    0.34    0.12
   6   6  18    0.29    0.11
   0   7  18    1.22    0.13
  -1   7  18    0.68    0.11
   1   7  18    0.62    0.10
   2  -7  18    0.82    0.11
  -2   7  18    0.95    0.13
   2   7  18    1.03    0.11
   3  -7  18    0.77    0.12
  -3   7  18    0.88    0.13
   3   7  18    0.80    0.11
   3   7  18    0.56    0.09
  -4   7  18    0.55    0.13
   4  -7  18    0.46    0.12
   4   7  18    0.55    0.10
  -5   7  18    0.01    0.11
   5  -7  18    0.01    0.11
   5   7  18    0.01    0.09
   6  -7  18    0.25    0.13
   6   7  18    0.21    0.11
   0   8  18    1.19    0.13
  -1   8  18    1.36    0.14
   1   8  18    1.63    0.15
  -2   8  18    0.71    0.12
  -3   8  18    1.18    0.14
   3   8  18    0.80    0.11
  -4   8  18    0.66    0.13
   4  -8  18    0.35    0.12
   4   8  18    0.51    0.10
   5  -8  18    0.19    0.12
  -5   8  18    0.28    0.12
   5   8  18    0.36    0.11
  -1   9  18    0.76    0.12
  -2   9  18    0.80    0.12
  -3   9  18    0.45    0.11
   3   9  18    0.31    0.10
  -4   9  18    0.12    0.11
   4   9  18    0.13    0.09
  -3  10  18    0.03    0.10
   0   0  19    0.17    0.08
   1   0  19    1.59    0.15
  -1   0  19    1.18    0.12
  -2   0  19   16.03    0.60
   2   0  19   16.16    0.60
   3   0  19    0.18    0.08
  -3   0  19    0.16    0.09
  -4   0  19    0.13    0.09
   4   0  19    0.00    0.09
   5   0  19    0.24    0.11
  -5   0  19    0.42    0.11
  -6   0  19    2.50    0.21
   6   0  19    2.33    0.20
  -7   0  19   -0.08    0.10
   7   0  19   -0.13    0.10
   0  -1  19    9.84    0.40
   0   1  19   10.04    0.40
  -1   1  19    0.94    0.11
   1  -1  19    0.95    0.11
   1   1  19    0.84    0.10
  -1  -1  19    0.72    0.11
  -2   1  19    2.07    0.16
   2  -1  19    1.99    0.16
   2   1  19    2.02    0.16
  -2  -1  19    1.91    0.16
  -3   1  19    0.93    0.12
   3  -1  19    0.89    0.11
  -3  -1  19    0.86    0.11
   3   1  19    0.95    0.11
  -4   1  19    4.29    0.24
   4  -1  19    3.96    0.23
   4   1  19    4.10    0.23
  -4  -1  19    4.15    0.24
  -5   1  19    0.12    0.10
   5  -1  19   -0.01    0.09
   5   1  19    0.17    0.10
  -5  -1  19    0.08    0.09
   6  -1  19    0.26    0.11
  -6   1  19    0.21    0.11
  -6  -1  19    0.17    0.10
   6   1  19    0.31    0.11
   7  -1  19    0.02    0.11
  -7   1  19    0.01    0.11
  -7  -1  19    0.18    0.13
   7   1  19    0.16    0.11
   0   2  19    0.01    0.07
   0  -2  19   -0.01    0.07
  -1   2  19    4.04    0.21
   1  -2  19    3.71    0.21
  -1  -2  19    4.06    0.21
   1   2  19    3.84    0.21
   2  -2  19    2.80    0.19
  -2   2  19    3.01    0.19
  -2  -2  19    2.97    0.19
   2   2  19    3.05    0.19
  -3   2  19    1.58    0.16
   3  -2  19    1.24    0.13
  -3  -2  19    1.21    0.13
   3   2  19    1.43    0.15
  -4   2  19    0.43    0.11
   4  -2  19    0.35    0.11
   4   2  19    0.19    0.08
   4   2  19    0.25    0.09
  -4  -2  19    0.27    0.09
   5  -2  19    0.78    0.13
  -5   2  19    0.95    0.14
   5   2  19    0.99    0.11
  -5  -2  19    0.80    0.12
   5   2  19    0.72    0.12
  -6   2  19    0.39    0.12
   6  -2  19    0.37    0.12
   6   2  19    0.50    0.12
   6   2  19    0.47    0.11
   7  -2  19   -0.04    0.11
  -7   2  19    0.16    0.12
   7   2  19   -0.09    0.10
   7   2  19    0.13    0.11
   0  -3  19    3.20    0.19
   0   3  19    3.21    0.19
  -1   3  19    0.29    0.09
   1  -3  19    0.22    0.09
  -1  -3  19    0.27    0.08
   1   3  19    0.21    0.08
   2  -3  19    1.30    0.15
  -2   3  19    1.53    0.15
   2   3  19    1.38    0.15
  -2  -3  19    1.33    0.15
   3  -3  19    0.48    0.11
  -3   3  19    0.71    0.11
  -3  -3  19    0.57    0.10
   3   3  19    0.66    0.10
   4  -3  19    1.17    0.14
  -4   3  19    1.10    0.14
   4   3  19    1.21    0.13
   4   3  19    1.04    0.11
  -4  -3  19    0.94    0.12
   5  -3  19    0.08    0.11
  -5   3  19    0.07    0.10
   5   3  19    0.10    0.09
   5   3  19    0.19    0.09
   6  -3  19    0.07    0.11
  -6   3  19    0.24    0.12
   6   3  19    0.09    0.10
   6   3  19    0.18    0.10
   7  -3  19    0.01    0.12
  -7   3  19   -0.11    0.12
   7   3  19    0.01    0.10
   7   3  19   -0.02    0.10
   0   4  19    0.14    0.08
   0  -4  19    0.30    0.09
   1  -4  19    2.57    0.18
  -1   4  19    2.56    0.18
   1   4  19    2.81    0.18
  -1  -4  19    2.58    0.18
   2  -4  19    0.16    0.09
  -2   4  19    0.18    0.09
  -2  -4  19    0.18    0.08
   2   4  19    0.22    0.08
   3  -4  19    1.27    0.14
  -3   4  19    1.45    0.16
   3   4  19    1.28    0.13
  -3  -4  19    1.09    0.12
   4  -4  19    0.22    0.11
  -4   4  19    0.22    0.10
   4   4  19    0.08    0.08
   4   4  19    0.18    0.09
   5  -4  19    0.41    0.12
  -5   4  19    0.49    0.12
   5   4  19    0.35    0.10
   5   4  19    0.34    0.10
   6  -4  19   -0.09    0.11
  -6   4  19    0.20    0.11
   6   4  19    0.05    0.09
   6   4  19   -0.02    0.09
   7   4  19    0.14    0.12
   7   4  19    0.05    0.15
   0   5  19    0.25    0.09
   0  -5  19    0.23    0.08
  -1   5  19    1.26    0.13
   1  -5  19    1.03    0.12
   1   5  19    1.13    0.12
  -1  -5  19    1.01    0.11
   2  -5  19    0.10    0.08
  -2   5  19    0.11    0.09
   2   5  19    0.22    0.08
  -3   5  19    0.91    0.13
   3  -5  19    0.78    0.12
   3   5  19    0.76    0.11
   4  -5  19    0.14    0.10
  -4   5  19    0.14    0.10
   4   5  19    0.16    0.09
   4   5  19    0.03    0.08
  -5   5  19    0.27    0.11
   5  -5  19    0.13    0.11
   5   5  19    0.24    0.10
   5   5  19    0.26    0.09
  -6   5  19   -0.06    0.10
   6  -5  19   -0.03    0.11
   6   5  19   -0.09    0.09
   0  -6  19    0.43    0.09
   0   6  19    0.30    0.09
  -1   6  19    0.93    0.12
   1  -6  19    0.72    0.11
   1   6  19    0.78    0.11
   2  -6  19    2.08    0.18
  -2   6  19    2.61    0.20
   2   6  19    2.57    0.18
  -3   6  19    0.51    0.11
   3  -6  19    0.41    0.11
   3   6  19    0.16    0.09
   4  -6  19    0.06    0.11
  -4   6  19    0.15    0.10
   4   6  19    0.09    0.08
   4   6  19    0.05    0.08
   5  -6  19    0.16    0.12
  -5   6  19    0.31    0.12
   5   6  19    0.25    0.09
   6  -6  19    0.47    0.15
   6   6  19    0.38    0.11
   0   7  19    4.39    0.24
  -1   7  19    0.39    0.10
   1   7  19    0.20    0.09
   2  -7  19    0.13    0.09
  -2   7  19    0.15    0.09
   2   7  19    0.00    0.08
   3  -7  19    0.31    0.11
  -3   7  19    0.42    0.11
   3   7  19    0.37    0.10
   4  -7  19    1.83    0.19
  -4   7  19    1.84    0.21
   4   7  19    1.61    0.16
   5  -7  19    0.04    0.11
  -5   7  19    0.18    0.11
   5   7  19   -0.04    0.09
   0   8  19    0.08    0.09
  -1   8  19    0.60    0.12
   1   8  19    0.49    0.10
  -2   8  19    3.77    0.24
  -3   8  19    0.26    0.11
  -4   8  19    0.19    0.12
   4  -8  19    0.19    0.11
   4   8  19    0.19    0.10
   5  -8  19    0.19    0.13
   5   8  19    0.27    0.10
  -1   9  19    0.28    0.10
  -2   9  19    0.18    0.10
  -3   9  19    0.16    0.11
  -4   9  19    1.31    0.17
   0   0  20    0.21    0.08
   1   0  20   -0.06    0.07
  -1   0  20    0.03    0.08
  -2   0  20    0.20    0.08
   2   0  20    0.03    0.08
   3   0  20    0.01    0.08
  -3   0  20    0.15    0.09
   4   0  20   -0.02    0.09
  -4   0  20   -0.01    0.09
  -5   0  20    0.06    0.10
   5   0  20    0.00    0.10
  -6   0  20   -0.02    0.10
   6   0  20   -0.06    0.11
  -7   0  20    0.12    0.12
   7   0  20   -0.01    0.11
   0  -1  20    4.22    0.22
   0   1  20    4.24    0.23
   1  -1  20    1.27    0.13
  -1   1  20    1.56    0.15
   1   1  20    1.28    0.13
  -1  -1  20    1.33    0.13
   2  -1  20    0.07    0.09
  -2   1  20    0.17    0.08
  -2  -1  20    0.08    0.08
   2   1  20   -0.02    0.07
   3  -1  20    0.53    0.11
  -3   1  20    0.65    0.12
   3   1  20    0.60    0.11
  -3  -1  20    0.53    0.11
  -4   1  20    1.10    0.14
   4  -1  20    1.20    0.14
  -4  -1  20    1.30    0.14
   4   1  20    1.32    0.14
   5  -1  20    0.09    0.10
  -5   1  20    0.17    0.10
  -5  -1  20    0.10    0.10
   5   1  20    0.13    0.10
   6  -1  20   -0.08    0.10
  -6   1  20    0.07    0.10
   6   1  20   -0.07    0.10
  -6  -1  20   -0.06    0.10
  -7   1  20    0.22    0.13
   7  -1  20   -0.02    0.14
   7   1  20    0.19    0.12
   0  -2  20    0.10    0.08
   0   2  20    0.14    0.08
   1  -2  20    1.62    0.16
  -1   2  20    1.84    0.16
  -1  -2  20    1.40    0.15
   1   2  20    1.52    0.15
  -2   2  20    0.75    0.11
   2  -2  20    0.60    0.10
  -2  -2  20    0.62    0.11
   2   2  20    0.55    0.10
   3  -2  20    1.02    0.13
  -3   2  20    1.07    0.13
   3   2  20    0.81    0.12
  -3  -2  20    0.98    0.12
   4  -2  20    0.18    0.11
  -4   2  20    0.14    0.11
  -4  -2  20    0.33    0.10
   4   2  20    0.19    0.10
  -5   2  20    0.16    0.11
   5  -2  20    0.25    0.12
   5   2  20    0.22    0.10
   5   2  20    0.32    0.10
  -5  -2  20    0.20    0.10
  -6   2  20    0.24    0.12
   6  -2  20    0.21    0.12
   6   2  20    0.39    0.12
   6   2  20    0.25    0.10
  -7   2  20   -0.09    0.12
   7   2  20    0.06    0.11
   7   2  20    0.14    0.11
   0  -3  20    5.93    0.28
   0   3  20    6.52    0.29
  -1   3  20    0.27    0.09
   1  -3  20    0.13    0.09
   1   3  20    0.31    0.09
  -1  -3  20    0.33    0.09
  -2   3  20   -0.13    0.08
   2  -3  20    0.07    0.09
   2   3  20    0.01    0.08
  -2  -3  20    0.11    0.08
  -3   3  20    0.36    0.11
   3  -3  20    0.42    0.11
   3   3  20    0.39    0.10
  -3  -3  20    0.25    0.09
  -4   3  20    1.85    0.19
   4  -3  20    1.49    0.16
   4   3  20    1.82    0.17
  -4  -3  20    1.46    0.17
   5  -3  20   -0.03    0.11
  -5   3  20    0.15    0.11
   5   3  20   -0.02    0.09
   5   3  20    0.03    0.09
  -6   3  20    0.04    0.11
   6  -3  20   -0.06    0.11
   6   3  20   -0.01    0.10
   6   3  20    0.03    0.10
   7   3  20    0.33    0.12
   7   3  20    0.05    0.10
   0   4  20   -0.02    0.08
   0  -4  20   -0.01    0.07
  -1   4  20    0.46    0.10
   1  -4  20    0.48    0.10
  -1  -4  20    0.33    0.09
   1   4  20    0.46    0.10
  -2   4  20    3.20    0.21
   2  -4  20    2.72    0.19
   2   4  20    2.84    0.19
  -2  -4  20    2.81    0.19
   3  -4  20    0.28    0.11
  -3   4  20    0.32    0.10
   3   4  20    0.11    0.09
  -3  -4  20    0.33    0.11
   4  -4  20    0.10    0.10
  -4   4  20   -0.02    0.09
   4   4  20   -0.02    0.09
  -5   4  20    0.02    0.10
   5  -4  20    0.07    0.11
   5   4  20    0.01    0.09
   5   4  20   -0.04    0.09
  -6   4  20    0.60    0.14
   6  -4  20    0.55    0.14
   6   4  20    0.51    0.12
   6   4  20    0.57    0.12
   0   5  20    3.41    0.21
   0  -5  20    2.88    0.19
   1  -5  20    0.12    0.09
  -1   5  20    0.21    0.09
   1   5  20    0.20    0.09
  -1  -5  20    0.16    0.08
   2  -5  20    0.08    0.09
  -2   5  20    0.00    0.09
   2   5  20   -0.02    0.08
  -3   5  20    0.04    0.09
   3  -5  20    0.00    0.10
   3   5  20    0.07    0.08
   4  -5  20    0.82    0.13
  -4   5  20    1.03    0.14
   4   5  20    1.07    0.13
   5  -5  20   -0.01    0.11
  -5   5  20    0.08    0.11
   5   5  20   -0.07    0.09
   5   5  20    0.07    0.10
   6  -5  20   -0.13    0.12
  -6   5  20    0.08    0.13
   6   5  20   -0.01    0.09
   0   6  20    0.11    0.09
  -1   6  20    1.52    0.17
   1  -6  20    1.02    0.13
   1   6  20    1.15    0.13
   2  -6  20    0.73    0.12
  -2   6  20    0.99    0.13
   2   6  20    0.98    0.12
   3  -6  20    0.84    0.13
  -3   6  20    1.21    0.15
   3   6  20    0.92    0.12
   4  -6  20   -0.03    0.11
  -4   6  20    0.23    0.11
   4   6  20    0.11    0.09
   5  -6  20    0.04    0.12
  -5   6  20    0.23    0.12
   5   6  20    0.32    0.13
   6   6  20    0.28    0.11
   0   7  20    1.27    0.14
  -1   7  20    1.11    0.13
   1   7  20    0.99    0.13
   2  -7  20    0.30    0.11
  -2   7  20    0.43    0.11
   2   7  20    0.18    0.09
   3  -7  20    0.34    0.11
  -3   7  20    0.57    0.12
   3   7  20    0.46    0.11
   4  -7  20    0.37    0.12
  -4   7  20    0.57    0.13
   5  -7  20    0.31    0.13
   0   8  20    0.61    0.11
  -1   8  20    0.14    0.10
   1   8  20    0.13    0.09
  -2   8  20    0.63    0.12
  -3   8  20    0.17    0.10
  -4   8  20    0.42    0.13
   4  -8  20    0.29    0.16
  -1   9  20    0.33    0.10
  -2   9  20    0.58    0.12
  -3   9  20    0.22    0.11
   0   0  21    0.01    0.08
  -1   0  21    1.75    0.16
   1   0  21    1.64    0.16
   2   0  21    2.76    0.19
  -2   0  21    2.85    0.20
   3   0  21    0.94    0.12
  -3   0  21    0.83    0.13
  -4   0  21   -0.07    0.10
   4   0  21    0.09    0.09
  -5   0  21    0.60    0.13
   5   0  21    0.53    0.13
   6   0  21    0.37    0.13
  -6   0  21    0.33    0.12
  -7   0  21    0.06    0.12
   0  -1  21    2.53    0.18
   0   1  21    2.50    0.18
   1  -1  21    0.31    0.10
  -1   1  21    0.40    0.10
  -1  -1  21    0.22    0.09
   1   1  21    0.38    0.09
   2  -1  21    0.04    0.09
  -2   1  21    0.15    0.09
  -2  -1  21    0.13    0.09
   2   1  21    0.12    0.09
   3  -1  21    0.31    0.10
  -3   1  21    0.36    0.11
   3   1  21    0.41    0.11
  -3  -1  21    0.44    0.11
   4  -1  21    1.17    0.14
  -4   1  21    1.09    0.15
   4   1  21    1.03    0.13
  -4  -1  21    0.84    0.13
  -5   1  21    0.18    0.11
   5  -1  21    0.31    0.12
  -5  -1  21    0.20    0.11
   5   1  21    0.33    0.11
   6  -1  21   -0.03    0.12
  -6   1  21    0.00    0.11
  -6  -1  21    0.14    0.11
   6   1  21    0.04    0.11
   7   1  21    0.34    0.12
   0   2  21    1.90    0.16
   0  -2  21    1.59    0.16
   1  -2  21    1.37    0.14
  -1   2  21    1.49    0.16
  -1  -2  21    1.25    0.13
   1   2  21    1.74    0.16
  -2   2  21    3.17    0.21
   2  -2  21    3.21    0.21
  -2  -2  21    2.46    0.20
   2   2  21    3.03    0.20
  -3   2  21    1.06    0.14
   3  -2  21    0.97    0.14
  -3  -2  21    0.81    0.12
   3   2  21    1.03    0.13
   4  -2  21    0.32    0.11
  -4   2  21    0.37    0.12
   4   2  21    0.33    0.11
  -4  -2  21    0.41    0.11
   5  -2  21    0.04    0.11
  -5   2  21    0.21    0.12
   5   2  21    0.27    0.11
  -5  -2  21    0.22    0.10
  -6   2  21    0.51    0.13
   6  -2  21    0.37    0.13
   6   2  21    0.29    0.11
   0  -3  21    1.80    0.16
   0   3  21    2.03    0.18
   1  -3  21    0.63    0.11
  -1   3  21    0.87    0.12
  -1  -3  21    0.77    0.11
   1   3  21    0.62    0.11
   2  -3  21   -0.03    0.09
  -2   3  21    0.00    0.09
  -2  -3  21    0.04    0.08
   2   3  21   -0.03    0.08
   3  -3  21    0.96    0.13
  -3   3  21    1.01    0.14
  -3  -3  21    0.93    0.12
   3   3  21    0.94    0.13
  -4   3  21    0.84    0.14
   4  -3  21    0.71    0.14
   4   3  21    0.73    0.12
  -4  -3  21    0.71    0.12
  -5   3  21    0.10    0.11
   5  -3  21    0.07    0.12
   5   3  21    0.05    0.10
   6  -3  21   -0.03    0.11
  -6   3  21    0.10    0.12
   6   3  21    0.09    0.10
   0  -4  21   -0.02    0.08
   0   4  21    0.09    0.09
  -1   4  21    0.57    0.11
   1  -4  21    0.62    0.11
  -1  -4  21    0.40    0.10
   1   4  21    0.42    0.10
  -2   4  21    0.35    0.10
   2  -4  21    0.39    0.11
  -2  -4  21    0.40    0.09
   2   4  21    0.19    0.09
  -3   4  21    0.18    0.10
   3  -4  21    0.25    0.11
   3   4  21    0.14    0.09
   4  -4  21   -0.03    0.11
  -4   4  21    0.06    0.10
   4   4  21    0.12    0.09
   5  -4  21   -0.12    0.11
  -5   4  21    0.06    0.11
   5   4  21   -0.03    0.10
   6  -4  21    0.10    0.14
   6   4  21    0.22    0.11
   0   5  21   -0.01    0.08
   0  -5  21   -0.08    0.08
   1  -5  21    0.06    0.09
  -1   5  21    0.12    0.09
   1   5  21    0.06    0.09
  -1  -5  21    0.04    0.08
   2  -5  21    0.04    0.09
  -2   5  21    0.15    0.10
   2   5  21    0.10    0.09
  -3   5  21    0.24    0.11
   3  -5  21    0.16    0.11
   3   5  21    0.20    0.09
  -4   5  21    0.12    0.10
   4  -5  21   -0.07    0.11
   4   5  21    0.07    0.09
  -5   5  21    0.03    0.11
   5  -5  21   -0.03    0.12
   5   5  21    0.16    0.10
   0   6  21    0.13    0.09
  -1   6  21    0.36    0.11
   1  -6  21    0.19    0.10
   1   6  21    0.38    0.10
  -2   6  21    0.89    0.14
   2  -6  21    0.78    0.12
   2   6  21    0.84    0.12
   3  -6  21    0.12    0.11
  -3   6  21    0.20    0.11
   3   6  21    0.19    0.09
   4  -6  21   -0.19    0.11
  -4   6  21   -0.09    0.11
   4   6  21    0.09    0.09
  -5   6  21    0.16    0.14
   5  -6  21    0.05    0.12
   0   7  21    0.19    0.10
  -1   7  21   -0.03    0.09
   1   7  21   -0.01    0.08
  -2   7  21    0.57    0.12
   2   7  21    0.39    0.10
   3  -7  21   -0.11    0.10
  -3   7  21    0.04    0.11
   3   7  21    0.04    0.10
   4  -7  21    0.10    0.12
  -4   7  21    0.12    0.11
   0   8  21    0.14    0.10
  -1   8  21    0.20    0.10
   1   8  21    0.15    0.09
  -2   8  21    0.10    0.10
  -3   8  21    0.23    0.11
  -1   9  21    0.11    0.10
  -2   9  21    0.06    0.10
   0   0  22    0.53    0.11
  -1   0  22    1.73    0.17
   1   0  22    1.53    0.17
  -2   0  22   -0.03    0.09
   2   0  22   -0.08    0.09
  -3   0  22    0.73    0.13
   3   0  22    0.88    0.13
  -4   0  22    0.21    0.11
   4   0  22    0.14    0.10
   5   0  22    0.61    0.13
  -5   0  22    0.43    0.13
   6   0  22   -0.03    0.11
  -6   0  22    0.04    0.11
   0   1  22    0.50    0.11
   0  -1  22    0.42    0.11
   1  -1  22    1.06    0.13
  -1   1  22    1.05    0.13
   1   1  22    1.36    0.15
  -1  -1  22    0.97    0.13
  -2   1  22    0.66    0.12
   2  -1  22    0.53    0.11
   2   1  22    0.76    0.12
  -2  -1  22    0.69    0.12
  -3   1  22    0.65    0.13
   3  -1  22    0.60    0.12
   3   1  22    0.64    0.12
  -3  -1  22    0.68    0.13
  -4   1  22    0.13    0.11
   4  -1  22    0.23    0.11
  -4  -1  22    0.28    0.11
   4   1  22    0.25    0.11
  -5   1  22    0.04    0.11
   5  -1  22    0.19    0.12
   5   1  22    0.11    0.11
  -5  -1  22    0.28    0.11
  -6   1  22    0.06    0.12
   6  -1  22   -0.11    0.11
   6   1  22    0.05    0.11
  -6  -1  22   -0.02    0.11
   0  -2  22   -0.02    0.08
   0   2  22   -0.03    0.08
  -1   2  22    0.11    0.09
   1  -2  22    0.19    0.10
  -1  -2  22    0.18    0.09
   1   2  22    0.23    0.09
   2  -2  22    3.08    0.22
  -2   2  22    3.21    0.23
   2   2  22    3.48    0.21
  -2  -2  22    2.82    0.21
  -3   2  22    0.00    0.10
   3  -2  22    0.07    0.10
   3   2  22    0.06    0.09
  -3  -2  22    0.12    0.09
   4  -2  22    0.06    0.11
  -4   2  22    0.03    0.11
   4   2  22   -0.09    0.10
  -4  -2  22    0.00    0.10
  -5   2  22    0.18    0.12
   5  -2  22    0.12    0.12
   5   2  22    0.24    0.11
  -5  -2  22    0.04    0.10
  -6   2  22    0.40    0.14
   6   2  22    0.34    0.12
   0  -3  22    1.98    0.17
   0   3  22    2.28    0.19
   1  -3  22    0.67    0.12
  -1   3  22    0.76    0.12
  -1  -3  22    0.76    0.11
   1   3  22    0.53    0.11
   2  -3  22    0.41    0.11
  -2   3  22    0.40    0.11
   2   3  22    0.27    0.10
  -2  -3  22    0.43    0.11
  -3   3  22    0.76    0.14
   3  -3  22    0.63    0.12
   3   3  22    0.67    0.12
  -3  -3  22    0.48    0.11
  -4   3  22    0.77    0.14
   4  -3  22    0.71    0.14
   4   3  22    0.58    0.12
  -4  -3  22    0.64    0.17
   5  -3  22    0.07    0.12
  -5   3  22    0.15    0.12
   5   3  22    0.02    0.10
   6   3  22    0.06    0.11
   0   4  22    0.13    0.10
   0  -4  22    0.26    0.09
   1  -4  22    0.31    0.10
  -1   4  22    0.31    0.11
  -1  -4  22    0.21    0.09
   1   4  22    0.25    0.10
  -2   4  22    0.64    0.12
   2  -4  22    0.77    0.13
   2   4  22    0.74    0.12
  -2  -4  22    0.55    0.11
   3  -4  22    0.50    0.12
  -3   4  22    0.46    0.12
   3   4  22    0.46    0.11
   4  -4  22    0.20    0.12
  -4   4  22    0.16    0.11
   4   4  22    0.15    0.10
  -5   4  22    0.18    0.13
   5  -4  22    0.12    0.13
   5   4  22    0.06    0.10
   6   4  22    0.03    0.11
   0  -5  22    0.65    0.11
   0   5  22    1.00    0.13
  -1   5  22    0.62    0.12
   1  -5  22    0.41    0.11
  -1  -5  22    0.54    0.11
   1   5  22    0.69    0.12
  -2   5  22    0.09    0.10
   2  -5  22    0.25    0.11
   2   5  22    0.05    0.09
  -3   5  22    0.30    0.12
   3  -5  22    0.34    0.12
   3   5  22    0.49    0.11
  -4   5  22    0.17    0.12
   4  -5  22    0.22    0.12
   4   5  22    0.12    0.10
  -5   5  22    0.13    0.16
   5  -5  22    0.07    0.12
   5   5  22    0.17    0.10
   0   6  22    0.19    0.10
   1  -6  22    0.09    0.10
  -1   6  22    0.08    0.10
   1   6  22    0.12    0.09
   2  -6  22    0.17    0.10
  -2   6  22    0.53    0.13
   2   6  22    0.38    0.10
   3  -6  22    0.16    0.11
  -3   6  22    0.26    0.12
   3   6  22    0.24    0.10
  -4   6  22   -0.12    0.11
   4  -6  22    0.07    0.12
   4   6  22    0.04    0.10
   0   7  22   -0.06    0.09
  -1   7  22    0.40    0.11
   1   7  22    0.47    0.11
  -2   7  22    0.06    0.10
   2   7  22    0.17    0.10
   3  -7  22    0.08    0.11
  -3   7  22    0.22    0.12
   3   7  22    0.14    0.11
   4  -7  22   -0.04    0.12
   0   8  22    0.28    0.10
  -1   8  22    0.16    0.10
   1   8  22    0.16    0.10
  -2   8  22    0.00    0.10
  -3   8  22   -0.01    0.15
  -1   9  22    0.21    0.10
   0   0  23    0.09    0.10
   1   0  23    0.90    0.13
  -1   0  23    0.98    0.14
  -2   0  23    4.13    0.26
   2   0  23    4.70    0.26
   3   0  23    0.44    0.12
  -3   0  23    0.45    0.12
  -4   0  23    0.14    0.11
   4   0  23    0.08    0.11
  -5   0  23    0.41    0.13
   5   0  23    0.24    0.12
  -6   0  23    0.38    0.13
   0  -1  23    4.17    0.25
   0   1  23    4.07    0.25
   1  -1  23    1.38    0.15
  -1   1  23    1.61    0.16
   1   1  23    1.65    0.17
  -1  -1  23    1.20    0.14
   2  -1  23    0.11    0.10
  -2   1  23   -0.01    0.10
   2   1  23    0.02    0.10
  -2  -1  23    0.02    0.10
   3  -1  23    0.67    0.13
  -3   1  23    0.55    0.13
   3   1  23    0.62    0.12
  -3  -1  23    0.54    0.12
  -4   1  23    1.75    0.18
   4  -1  23    1.73    0.19
   4   1  23    1.61    0.17
  -4  -1  23    1.69    0.18
  -5   1  23    0.72    0.14
   5  -1  23    0.54    0.13
   5   1  23    0.51    0.13
  -5  -1  23    0.57    0.13
  -6   1  23   -0.04    0.14
  -6  -1  23    0.00    0.11
   0  -2  23    0.09    0.09
   0   2  23   -0.12    0.09
  -1   2  23    1.90    0.19
   1  -2  23    1.59    0.16
  -1  -2  23    1.70    0.18
   1   2  23    1.65    0.18
  -2   2  23    0.96    0.14
   2  -2  23    1.04    0.14
   2   2  23    0.87    0.13
  -2  -2  23    1.02    0.14
  -3   2  23    0.74    0.14
   3  -2  23    0.69    0.13
  -3  -2  23    0.50    0.12
   3   2  23    0.60    0.12
   4  -2  23    0.10    0.11
  -4   2  23    0.06    0.11
  -4  -2  23   -0.01    0.10
   4   2  23    0.05    0.10
   5  -2  23    0.42    0.13
  -5   2  23    0.52    0.14
  -5  -2  23    0.46    0.14
   5   2  23    0.45    0.13
   0  -3  23    0.08    0.09
   0   3  23   -0.02    0.10
   1  -3  23    1.31    0.15
  -1   3  23    1.40    0.15
   1   3  23    1.42    0.15
  -1  -3  23    1.32    0.14
   2  -3  23    0.09    0.10
  -2   3  23   -0.01    0.10
   2   3  23    0.02    0.09
  -2  -3  23    0.01    0.09
  -3   3  23    0.87    0.14
   3  -3  23    0.65    0.13
   3   3  23    0.88    0.13
  -3  -3  23    0.92    0.13
  -4   3  23    0.00    0.11
   4  -3  23    0.09    0.12
   4   3  23    0.03    0.10
   5  -3  23    0.11    0.13
  -5   3  23    0.21    0.13
   5   3  23    0.16    0.11
   0   4  23    0.33    0.11
   0  -4  23    0.30    0.10
  -1   4  23    0.57    0.12
   1  -4  23    0.60    0.12
  -1  -4  23    0.44    0.11
   1   4  23    0.64    0.12
  -2   4  23    0.00    0.10
   2  -4  23   -0.12    0.10
  -2  -4  23    0.07    0.09
   2   4  23    0.01    0.09
  -3   4  23    0.05    0.11
   3  -4  23    0.26    0.12
   3   4  23    0.02    0.09
   4  -4  23   -0.08    0.11
  -4   4  23   -0.01    0.11
   4   4  23    0.06    0.10
   5  -4  23    0.37    0.16
   5   4  23    0.36    0.12
   0  -5  23    0.15    0.09
   0   5  23    0.30    0.11
  -1   5  23    0.85    0.14
   1  -5  23    0.76    0.13
   1   5  23    0.79    0.13
  -2   5  23   -0.07    0.10
   2  -5  23    0.08    0.11
   2   5  23   -0.04    0.09
   3  -5  23    0.39    0.12
  -3   5  23    0.50    0.14
   3   5  23    0.50    0.11
  -4   5  23    0.08    0.12
   4  -5  23    0.00    0.11
   4   5  23    0.14    0.10
   5   5  23    0.03    0.10
   0   6  23   -0.06    0.09
   1  -6  23    0.49    0.12
  -1   6  23    0.59    0.13
   1   6  23    0.61    0.12
  -2   6  23   -0.02    0.11
   2  -6  23    0.12    0.11
   2   6  23   -0.05    0.09
  -3   6  23   -0.15    0.11
   3  -6  23   -0.05    0.11
   3   6  23    0.01    0.10
   4  -6  23   -0.07    0.12
   4   6  23    0.14    0.10
   0   7  23    0.59    0.12
  -1   7  23    0.06    0.10
   1   7  23    0.08    0.10
  -2   7  23    0.07    0.11
   2   7  23    0.17    0.10
   3  -7  23    0.01    0.11
  -3   7  23   -0.06    0.12
   3   7  23    0.04    0.14
   0   8  23    0.13    0.10
  -1   8  23    0.21    0.11
   1   8  23    0.16    0.10
  -2   8  23    0.18    0.13
   0   0  24   -0.01    0.10
   1   0  24    2.15    0.19
  -1   0  24    1.95    0.20
  -2   0  24    0.17    0.11
   2   0  24    0.09    0.11
  -3   0  24    1.36    0.16
   3   0  24    1.44    0.16
   4   0  24   -0.01    0.11
  -4   0  24    0.03    0.11
  -5   0  24    0.36    0.13
   5   0  24    0.45    0.14
   0   1  24    0.27    0.11
   0  -1  24    0.31    0.11
   1  -1  24    1.21    0.15
  -1   1  24    1.40    0.16
   1   1  24    1.21    0.15
  -1  -1  24    1.07    0.14
  -2   1  24    0.15    0.11
   2  -1  24    0.07    0.11
   2   1  24    0.01    0.10
  -2  -1  24    0.02    0.10
   3  -1  24    0.90    0.15
  -3   1  24    1.41    0.16
  -3  -1  24    1.02    0.15
   3   1  24    0.96    0.15
  -4   1  24    0.06    0.12
   4  -1  24    0.07    0.11
  -4  -1  24    0.07    0.11
   4   1  24    0.21    0.12
   5  -1  24    0.36    0.15
  -5   1  24    0.27    0.13
  -5  -1  24    0.24    0.12
   5   1  24    0.29    0.12
   0  -2  24    0.07    0.10
   0   2  24   -0.04    0.09
   1  -2  24    0.89    0.14
  -1   2  24    1.26    0.15
  -1  -2  24    1.12    0.14
   1   2  24    1.11    0.14
   2  -2  24    0.59    0.13
  -2   2  24    0.87    0.14
  -2  -2  24    0.72    0.13
   2   2  24    0.71    0.13
  -3   2  24    0.75    0.14
   3  -2  24    0.73    0.14
  -3  -2  24    0.45    0.13
   3   2  24    0.53    0.13
   4  -2  24    0.12    0.12
  -4   2  24   -0.05    0.11
   4   2  24   -0.03    0.10
  -4  -2  24   -0.02    0.11
  -5   2  24    0.32    0.14
   5   2  24    0.27    0.13
   0  -3  24    0.29    0.11
   0   3  24    0.45    0.12
  -1   3  24    0.82    0.13
   1  -3  24    0.64    0.13
   1   3  24    0.65    0.13
  -1  -3  24    0.69    0.12
   2  -3  24    0.03    0.11
  -2   3  24    0.07    0.11
  -2  -3  24    0.09    0.10
   2   3  24    0.13    0.10
  -3   3  24    0.71    0.14
   3  -3  24    0.32    0.12
   3   3  24    0.43    0.12
  -3  -3  24    0.10    0.11
   4  -3  24    0.16    0.12
  -4   3  24    0.34    0.13
   4   3  24    0.24    0.12
   5   3  24    0.15    0.14
   0   4  24    0.34    0.12
   0  -4  24    0.34    0.11
   1  -4  24    1.03    0.14
  -1   4  24    1.04    0.15
   1   4  24    1.16    0.15
  -1  -4  24    0.95    0.13
  -2   4  24    0.42    0.13
   2  -4  24    0.63    0.13
  -2  -4  24    0.52    0.12
   2   4  24    0.76    0.13
  -3   4  24    0.51    0.14
   3  -4  24    0.32    0.13
   3   4  24    0.47    0.12
   4  -4  24    0.27    0.13
  -4   4  24    0.31    0.13
   4   4  24    0.02    0.10
   0  -5  24   -0.06    0.09
   0   5  24   -0.24    0.10
   1  -5  24    0.16    0.11
  -1   5  24    0.29    0.12
   1   5  24    0.33    0.12
  -2   5  24   -0.02    0.12
   2  -5  24   -0.05    0.11
   2   5  24    0.25    0.11
  -3   5  24    0.25    0.13
   3  -5  24    0.26    0.12
   3   5  24    0.22    0.11
   4  -5  24    0.00    0.13
   4   5  24   -0.06    0.10
   0   6  24    0.04    0.11
  -1   6  24    0.50    0.13
   1   6  24    0.40    0.12
  -2   6  24   -0.10    0.11
   2  -6  24   -0.05    0.10
   2   6  24    0.01    0.10
   3  -6  24    0.26    0.13
   3   6  24    0.38    0.12
   0   7  24    0.22    0.11
  -1   7  24    0.10    0.10
   1   7  24    0.05    0.10
  -2   7  24   -0.04    0.13
   2   7  24    0.12    0.10
   1   0  25   -0.01    0.10
  -1   0  25    0.03    0.11
  -2   0  25    1.66    0.17
   2   0  25    1.44    0.16
  -3   0  25    0.18    0.12
   3   0  25   -0.14    0.10
  -4   0  25    0.13    0.12
   4   0  25   -0.04    0.12
  -5   0  25    0.11    0.15
   0   1  25    2.78    0.22
   0  -1  25    2.79    0.22
   1  -1  25    0.16    0.10
  -1   1  25   -0.02    0.10
   1   1  25    0.14    0.11
  -1  -1  25   -0.08    0.10
   2  -1  25    0.12    0.11
  -2   1  25    0.02    0.10
   2   1  25   -0.01    0.10
  -2  -1  25    0.18    0.11
   3  -1  25   -0.04    0.11
  -3   1  25    0.10    0.11
   3   1  25   -0.07    0.11
  -3  -1  25   -0.13    0.10
   4  -1  25    0.86    0.15
  -4   1  25    1.01    0.16
   4   1  25    0.91    0.15
  -4  -1  25    1.04    0.15
  -5  -1  25    0.07    0.12
   0  -2  25    0.16    0.11
   0   2  25   -0.01    0.10
  -1   2  25   -0.01    0.10
   1  -2  25    0.06    0.10
  -1  -2  25   -0.07    0.10
   1   2  25    0.22    0.11
  -2   2  25    0.29    0.12
   2  -2  25    0.33    0.13
  -2  -2  25    0.23    0.12
   2   2  25    0.47    0.12
   3  -2  25    0.02    0.12
  -3   2  25    0.03    0.12
  -3  -2  25   -0.11    0.11
   3   2  25    0.01    0.11
  -4   2  25   -0.04    0.13
   4  -2  25    0.04    0.12
   4   2  25   -0.12    0.11
  -4  -2  25    0.02    0.11
   0   3  25    0.09    0.11
   0  -3  25    0.03    0.11
   1  -3  25    1.02    0.15
  -1   3  25    1.31    0.16
  -1  -3  25    0.91    0.14
   1   3  25    1.29    0.16
   2  -3  25    0.65    0.14
  -2   3  25    0.84    0.15
   2   3  25    0.86    0.14
  -2  -3  25    0.38    0.12
   3  -3  25    0.53    0.14
  -3   3  25    0.55    0.14
   3   3  25    0.62    0.13
  -3  -3  25    0.40    0.13
   4  -3  25    0.20    0.14
  -4   3  25    0.13    0.22
   4   3  25    0.02    0.12
   0   4  25    0.47    0.14
   0  -4  25    0.39    0.12
   1  -4  25    1.83    0.21
  -1   4  25    2.82    0.23
  -1  -4  25    2.10    0.21
   1   4  25    2.48    0.22
  -2   4  25    0.46    0.14
   2  -4  25    0.40    0.13
   2   4  25    0.48    0.13
  -3   4  25    1.60    0.18
   3  -4  25    1.56    0.19
   3   4  25    1.45    0.16
   4   4  25    0.32    0.15
   0   5  25    0.52    0.14
   0  -5  25    0.52    0.12
  -1   5  25    0.98    0.16
   1  -5  25    0.90    0.14
   1   5  25    0.92    0.15
   2  -5  25    0.70    0.14
  -2   5  25    0.95    0.15
   2   5  25    0.65    0.14
   3  -5  25    0.50    0.14
   3   5  25    0.55    0.13
   0   6  25    0.16    0.11
  -1   6  25    0.11    0.11
   1   6  25    0.15    0.11
   2  -6  25    0.02    0.11
   2   6  25    0.03    0.11
   1   7  25    0.22    0.13
   0   0  26    0.00    0.10
   1   0  26   -0.02    0.10
  -1   0  26    0.01    0.10
   2   0  26   -0.04    0.10
  -2   0  26    0.00    0.11
  -3   0  26    0.03    0.12
   3   0  26   -0.21    0.10
  -4   0  26    0.11    0.13
   0   1  26    0.29    0.12
   0  -1  26    0.15    0.11
   1  -1  26    0.00    0.11
  -1   1  26   -0.02    0.11
   1   1  26   -0.01    0.11
  -1  -1  26    0.00    0.11
   2  -1  26    0.25    0.13
  -2   1  26    0.61    0.14
  -2  -1  26    0.27    0.12
   2   1  26    0.45    0.12
  -3   1  26   -0.02    0.12
   3  -1  26    0.07    0.12
  -3  -1  26    0.33    0.12
   3   1  26    0.08    0.12
  -4  -1  26    0.16    0.12
   0   2  26    0.02    0.11
   0  -2  26    0.04    0.11
   1  -2  26    0.18    0.12
  -1   2  26    0.49    0.13
   1   2  26    0.45    0.13
  -1  -2  26    0.36    0.13
  -2   2  26    0.85    0.16
   2  -2  26    0.81    0.15
   2   2  26    0.87    0.14
  -2  -2  26    0.72    0.14
   3  -2  26    0.00    0.12
  -3   2  26    0.01    0.13
   3   2  26   -0.02    0.11
  -3  -2  26    0.28    0.12
  -4  -2  26    0.04    0.11
   0   3  26    2.13    0.21
   0  -3  26    1.46    0.17
  -1   3  26    0.18    0.11
   1  -3  26   -0.05    0.11
  -1  -3  26   -0.01    0.11
   1   3  26    0.06    0.11
  -2   3  26    0.13    0.12
   2  -3  26   -0.14    0.12
  -2  -3  26    0.18    0.11
   2   3  26    0.25    0.12
   3  -3  26   -0.02    0.13
  -3  -3  26    0.01    0.16
   3   3  26    0.15    0.11
   0  -4  26    0.05    0.11
   0   4  26   -0.03    0.11
   1  -4  26    0.57    0.13
  -1   4  26    0.45    0.13
   1   4  26    0.44    0.13
  -1  -4  26    0.30    0.12
   2  -4  26    0.53    0.14
  -2   4  26    0.68    0.15
   2   4  26    0.68    0.14
   0   5  26    0.76    0.14
   1  -5  26    0.24    0.11
  -1   5  26    0.44    0.14
   1   5  26    0.37    0.13
   2  -5  26    0.01    0.11
   2   5  26    0.24    0.17
   0   0  27   -0.01    0.11
  -1   0  27    0.81    0.15
   1   0  27    0.92    0.15
  -2   0  27    0.11    0.13
   2   0  27    0.06    0.12
  -3   0  27    0.57    0.18
   0   1  27    0.21    0.12
   0  -1  27   -0.01    0.11
  -1   1  27    1.28    0.17
   1  -1  27    1.23    0.16
   1   1  27    1.26    0.16
  -1  -1  27    1.18    0.16
   2  -1  27    0.15    0.12
  -2   1  27   -0.02    0.12
   2   1  27    0.09    0.12
  -2  -1  27    0.10    0.12
  -3  -1  27    0.91    0.16
   0   2  27    0.19    0.13
   0  -2  27    0.13    0.12
  -1   2  27    0.10    0.12
   1  -2  27    0.06    0.12
  -1  -2  27    0.22    0.12
   1   2  27    0.25    0.12
  -2   2  27   -0.19    0.13
   2  -2  27   -0.12    0.12
  -2  -2  27    0.17    0.11
   2   2  27    0.11    0.12
  -3  -2  27    0.18    0.12
   0   3  27    0.03    0.11
   0  -3  27   -0.06    0.11
   1  -3  27   -0.07    0.11
  -1   3  27    0.03    0.11
   1   3  27    0.03    0.11
  -1  -3  27    0.12    0.11
   2  -3  27   -0.07    0.13
  -2  -3  27    0.15    0.11
   0  -4  27    0.12    0.11
   1  -4  27    0.15    0.11
  -1  -4  27    0.46    0.12
   0   0  28   -0.06    0.14
  -1   0  28    0.78    0.19
   0  -1  28    0.19    0.14
  -1  -1  28    1.82    0.20
   0  -2  28    0.71    0.17
  -1  -2  28    0.70    0.15
   0  -3  28    0.17    0.15
  -1  -3  28    0.26    0.14
   0   0   0    0.00    0.00
;
_shelx_hkl_checksum     43606
_shelx_res_file
;
    mo_191016c_0m.res created by SHELXL-2014/7
TITL mo_191016C_0m in P212121 #19
REM reset to P212121 #19
CELL 0.71073 6.9189 9.6533 19.3195 90 90 90
ZERR 4 0.002 0.0028 0.0055 0 0 0
LATT -1
SYMM 0.5-X,-Y,0.5+Z
SYMM 0.5+X,0.5-Y,-Z
SYMM -X,0.5+Y,0.5-Z
SFAC C H Cl N O
UNIT 56 52 4 8 8
L.S. 5
PLAN  -10 0 0
SIZE 0.2 0.2 0.1
TEMP 23(2)
HTAB N1 O1
HTAB C6 N2
bond $h
htab
conf
fmap 2
acta
OMIT 0 2 0
OMIT 1 0 7
REM <olex2.extras>
REM <HklSrc "%.\\mo_191016C_0m.hkl">
REM </olex2.extras>
WGHT    0.081600
FVAR       0.14626
CL1   3    0.369406    0.309408    0.763417    11.00000    0.07108    0.06394 =
         0.03418   -0.00326    0.00107    0.00593
O1    5    0.395351   -0.078288    0.492636    11.00000    0.09184    0.03704 =
         0.03619    0.00454   -0.00124   -0.00037
O2    5    0.413806   -0.161387    0.385424    11.00000    0.10341    0.03162 =
         0.04141   -0.00206   -0.01099    0.00153
N1    4    0.384687    0.198680    0.505690    11.00000    0.05114    0.02970 =
         0.03176    0.00353   -0.00028   -0.00019
AFIX  43
H1    2    0.386468    0.115873    0.522097    11.00000   -1.20000
AFIX   0
N2    4    0.373137    0.326974    0.403237    11.00000    0.04467    0.03647 =
         0.03772    0.00802   -0.00103    0.00008
C1    1    0.384457    0.301286    0.556052    11.00000    0.03157    0.03008 =
         0.03582    0.00364   -0.00037   -0.00010
C2    1    0.376472    0.255686    0.625624    11.00000    0.02975    0.03292 =
         0.03623    0.00184   -0.00070    0.00104
C3    1    0.377772    0.356848    0.676629    11.00000    0.03256    0.04510 =
         0.03532   -0.00331    0.00024    0.00395
C4    1    0.385984    0.497881    0.662032    11.00000    0.04470    0.03843 =
         0.04942   -0.00853   -0.00040    0.00130
AFIX  43
H4    2    0.386869    0.563069    0.697475    11.00000   -1.20000
AFIX   0
C5    1    0.392682    0.537897    0.594587    11.00000    0.05502    0.03275 =
         0.05266   -0.00377    0.00159   -0.00125
AFIX  43
H5    2    0.397782    0.631902    0.584212    11.00000   -1.20000
AFIX   0
C6    1    0.392140    0.443407    0.541190    11.00000    0.05229    0.03067 =
         0.04170    0.00523   -0.00053    0.00011
AFIX  43
H6    2    0.396843    0.473659    0.495518    11.00000   -1.20000
AFIX   0
C7    1    0.368689    0.103482    0.642120    11.00000    0.05625    0.03721 =
         0.03826    0.00682   -0.00015    0.00080
AFIX 137
H7A   2    0.254146    0.063915    0.622232    11.00000   -1.50000
H7B   2    0.366380    0.090999    0.691411    11.00000   -1.50000
H7C   2    0.480576    0.058407    0.623245    11.00000   -1.50000
AFIX   0
C8    1    0.382620    0.204230    0.434906    11.00000    0.02803    0.03531 =
         0.03286    0.00256    0.00113    0.00029
C9    1    0.387983    0.077855    0.396579    11.00000    0.03186    0.03703 =
         0.03257    0.00088   -0.00119   -0.00148
C10   1    0.383931    0.086403    0.325124    11.00000    0.04277    0.05050 =
         0.03142   -0.00143   -0.00069    0.00368
AFIX  43
H10   2    0.387928    0.006068    0.298592    11.00000   -1.20000
AFIX   0
C11   1    0.373921    0.214597    0.293054    11.00000    0.04814    0.05615 =
         0.02920    0.00906   -0.00024    0.00370
AFIX  43
H11   2    0.370769    0.222417    0.245088    11.00000   -1.20000
AFIX   0
C12   1    0.368893    0.328291    0.334325    11.00000    0.04538    0.04496 =
         0.04146    0.01221   -0.00097    0.00296
AFIX  43
H12   2    0.361906    0.414218    0.312701    11.00000   -1.20000
AFIX   0
C13   1    0.398222   -0.057088    0.430936    11.00000    0.04817    0.03593 =
         0.03680   -0.00125   -0.00246   -0.00256
C14   1    0.424511   -0.297219    0.415170    11.00000    0.12922    0.02958 =
         0.06138    0.00005   -0.01930    0.00162
AFIX 137
H14A  2    0.449704   -0.363824    0.379391    11.00000   -1.50000
H14B  2    0.304098   -0.318870    0.437362    11.00000   -1.50000
H14C  2    0.526900   -0.299924    0.448678    11.00000   -1.50000
AFIX   0
HKLF 4
REM  mo_191016C_0m in P212121 #19
REM R1 =  0.0475 for    2872 Fo > 4sig(Fo)  and  0.0783 for all    4200 data
REM    174 parameters refined using      0 restraints
END
WGHT      0.0816      0.0000
REM Instructions for potential hydrogen bonds
HTAB N1 O1
HTAB C6 N2
REM Highest difference peak  0.232,  deepest hole -0.385,  1-sigma level  0.069
Q1    1   0.3897  0.8014  0.0925  11.00000  0.05    0.23
Q2    1   0.6177  0.2504  0.7222  11.00000  0.05    0.23
Q3    1   0.4021  0.7768  0.1094  11.00000  0.05    0.22
Q4    1   0.8809  0.7160  0.0901  11.00000  0.05    0.22
Q5    1   0.1589  0.1945  0.7300  11.00000  0.05    0.22
Q6    1   0.0999  0.2946  0.7289  11.00000  0.05    0.22
Q7    1   0.1993  0.2889  0.7368  11.00000  0.05    0.21
Q8    1   0.8395  0.7788  0.1056  11.00000  0.05    0.21
Q9    1   0.5470  0.3119  0.7454  11.00000  0.05    0.21
Q10   1   0.1307  0.2645  0.7198  11.00000  0.05    0.20
;
_shelx_res_checksum     83682
