# Supplementary material for: Methyl 2-(3-chloro-2-methyl­anilino)pyridine-3-carboxyl­ate
Source: IUCrdata. 2021 May 25;6(Pt 5):x210539. doi: 10.1107/S2414314621005393 (PMC9462340; doi:10.1107/S2414314621005393)
Supplement: Supplementary file 2 [file x-06-x210539-Isup2.hkl]

data_I                                                                          
_shelx_title ' mo_191016C_0m in P212121 No19' 
_shelx_refln_list_code          4                                               
_shelx_F_calc_maximum      234.22                                               
_exptl_crystal_F_000       576.00                                               
_reflns_d_resolution_high  0.6700                                               
                                                                                
loop_                                                                           
 _space_group_symop_operation_xyz                                               
 'x, y, z'                                                                      
 '-x+1/2, -y, z+1/2'                                                            
 'x+1/2, -y+1/2, -z'                                                            
 '-x, y+1/2, -z+1/2'                                                            
                                                                                
_cell_length_a     6.9189                                                       
_cell_length_b     9.6533                                                       
_cell_length_c    19.3195                                                       
_cell_angle_alpha  90.000                                                       
_cell_angle_beta   90.000                                                       
_cell_angle_gamma  90.000                                                       
                                                                                
_shelx_F_squared_multiplier     1.000                                           
                                                                                
loop_                                                                           
 _refln_index_h                                                                 
 _refln_index_k                                                                 
 _refln_index_l                                                                 
 _refln_F_squared_calc                                                          
 _refln_F_squared_meas                                                          
 _refln_F_squared_sigma                                                         
 _refln_observed_status                                                         
   2   0   0       2230.43       2030.18        67.31 o                         
   4   0   0      25881.97      24138.27       804.97 o                         
   6   0   0        341.06        425.86        16.36 o                         
   8   0   0       1031.57       1023.74        37.40 o                         
  10   0   0         31.94         43.47         6.54 o                         
   1   1   0          8.82          5.61         0.93 o                         
   2   1   0      24384.46      19251.90       625.46 o                         
   3   1   0          3.52          4.67         1.40 o                         
   4   1   0        103.76        154.26         7.01 o                         
   5   1   0         49.37         64.04         4.67 o                         
   6   1   0       2088.71       2144.24        71.52 o                         
   7   1   0          0.54          1.84         2.46 o                         
   8   1   0          1.59         28.98         4.67 o                         
   9   1   0          2.66          9.93         6.08 o                         
  10   1   0        114.69        133.69        11.69 o                         
   1   2   0       1563.35       1706.23        32.12 o                         
   2   2   0         14.75         16.21         1.12 o                         
   4   2   0        772.99        770.79        18.67 o                         
   5   2   0        145.74        149.61         4.93 o                         
   6   2   0         44.51         50.95         4.67 o                         
   7   2   0         14.35         14.21         2.80 o                         
   8   2   0         72.60         81.39         5.39 o                         
   9   2   0          0.43          0.47         4.67 o                         
  10   2   0          2.69         11.22         3.59 o                         
   1   3   0        581.69        579.51        13.88 o                         
   2   3   0       1790.71       1777.23        33.65 o                         
   3   3   0         20.26         18.13         3.27 o                         
   4   3   0          9.02          7.61         3.04 o                         
   6   3   0        101.79        100.04         6.08 o                         
   7   3   0          1.58          2.40         2.24 o                         
   8   3   0          0.28         -3.74         3.74 o                         
   9   3   0         13.16         11.83         6.78 o                         
  10   3   0          3.45          0.93         4.67 o                         
   0   4   0          1.93         -0.47         0.47 o                         
   1   4   0        720.09        668.95        12.95 o                         
   2   4   0          1.15          0.67         0.68 o                         
   3   4   0        779.69        749.58        18.17 o                         
   4   4   0          6.99          8.59         1.46 o                         
   5   4   0         91.84         93.21         4.04 o                         
   6   4   0          0.93         -2.34         2.34 o                         
   7   4   0         95.63         90.05         5.05 o                         
   8   4   0          3.07          0.73         4.44 o                         
   9   4   0          7.20          5.81         3.37 o                         
   1   5   0       2355.54       2513.70        47.50 o                         
   2   5   0        123.47        137.66         3.59 o                         
   3   5   0       1160.56       1179.37        22.94 o                         
   4   5   0          3.37          5.35         1.46 o                         
   5   5   0        225.73        226.25         9.35 o                         
   6   5   0         18.61         34.59         3.74 o                         
   7   5   0         72.10         73.30         4.72 o                         
   8   5   0          0.09         -1.58         2.76 o                         
   9   5   0          6.31          3.41         3.37 o                         
   0   6   0        226.83        189.79         7.48 o                         
   1   6   0          1.80          1.17         0.99 o                         
   2   6   0          0.69          0.19         0.96 o                         
   3   6   0         79.65         76.77         2.67 o                         
   4   6   0         39.49         48.36         3.74 o                         
   5   6   0          0.51          1.40         2.34 o                         
   6   6   0          4.51          2.80         2.34 o                         
   7   6   0          3.87          1.98         2.46 o                         
   8   6   0          1.33         -0.37         3.11 o                         
   9   6   0          0.55         -0.16         3.34 o                         
   2   7   0        101.59        105.43         4.58 o                         
   3   7   0        210.63        221.39         5.65 o                         
   4   7   0         21.30         22.44         2.80 o                         
   5   7   0         48.69         48.62         4.67 o                         
   6   7   0         30.41         44.10         3.80 o                         
   7   7   0         75.53         74.92         7.01 o                         
   8   7   0          1.74          2.54         3.18 o                         
   9   7   0          1.89          4.21         5.14 o                         
   0   8   0       2157.78       2155.46        71.52 o                         
   1   8   0        484.68        460.82        28.52 o                         
   2   8   0         28.27         31.32         3.74 o                         
   3   8   0        120.28        131.86         5.12 o                         
   4   8   0        538.82        560.04        14.71 o                         
   5   8   0        121.71        122.47         7.01 o                         
   6   8   0         18.61         27.99         3.54 o                         
   7   8   0         16.39         17.15         3.61 o                         
   8   8   0         24.67         29.98         5.61 o                         
   1   9   0         43.28         47.04         2.97 o                         
   2   9   0        442.88        437.68        11.73 o                         
   3   9   0          8.96         11.89         2.13 o                         
   4   9   0          0.01          2.81         1.90 o                         
   5   9   0         50.39         53.79         4.15 o                         
   6   9   0         97.54        106.01         6.22 o                         
   7   9   0          4.59          7.61         3.25 o                         
   8   9   0          2.60         -0.93         6.54 o                         
   0  10   0        147.88        118.74         7.01 o                         
   1  10   0        188.69        176.67        12.39 o                         
   2  10   0          0.46          1.17         2.10 o                         
   3  10   0         43.38         45.08         3.97 o                         
   4  10   0         55.50         60.57         3.43 o                         
   5  10   0         31.40         28.65         3.71 o                         
   6  10   0          0.66         -1.31         3.11 o                         
   7  10   0          1.50          2.21         3.25 o                         
   1  11   0          0.09          0.23         1.98 o                         
   2  11   0         44.83         46.41         3.46 o                         
   3  11   0          3.15          2.71         2.46 o                         
   4  11   0          0.55         -0.78         2.46 o                         
   5  11   0          0.81         -3.27         3.27 o                         
   6  11   0          3.20          6.54         3.74 o                         
   0  12   0          1.38         -3.27         3.27 o                         
   1  12   0         26.18         25.68         3.13 o                         
   2  12   0          0.04         -0.28         2.46 o                         
   3  12   0          0.71          0.23         2.64 o                         
   4  12   0          0.87         -0.82         2.80 o                         
   5  12   0         10.37          6.08         4.21 o                         
   1  13   0         13.42          9.82         2.97 o                         
   2  13   0          1.90          1.59         2.80 o                         
   3  13   0         18.04         15.74         3.97 o                         
   4  13   0          0.27         -5.14         5.14 o                         
   1   0   1         67.27         74.22         3.04 o                         
   2   0   1      54857.99      46746.07      1546.36 o                         
   3   0   1        487.92        299.64        10.75 o                         
   4   0   1       1032.70       1131.47        39.50 o                         
   5   0   1         21.78         23.28         2.80 o                         
   6   0   1       1704.07       1599.65        54.23 o                         
   7   0   1         37.39         58.31         4.26 o                         
   8   0   1         94.30        166.24         7.27 o                         
   9   0   1          1.24          7.48         3.31 o                         
  10   0   1         77.29         96.01         7.10 o                         
 -10   1   1         11.99         34.59         6.54 o                         
  -9   1   1          1.89         10.08         3.46 o                         
  -8   1   1        199.30        209.66         8.26 o                         
  -7   1   1          5.81          7.48         2.64 o                         
  -6   1   1        222.74        307.59        11.69 o                         
  -5   1   1         58.83         63.45         3.46 o                         
  -4   1   1       1811.27       1773.08        59.37 o                         
  -3   1   1        495.86        452.50        15.89 o                         
  -2   1   1       4924.36       4697.05       155.20 o                         
  -1   1   1       1635.22       1626.31        37.35 o                         
   0   1   1       6340.57       6574.32       163.96 o                         
   2   1   1       4933.74       4809.60       109.58 o                         
   3   1   1        497.66        451.10        15.43 o                         
   4   1   1       1810.62       1787.42        41.65 o                         
   5   1   1         55.42         57.97         4.21 o                         
   6   1   1        222.53        273.46        12.15 o                         
   7   1   1          5.57          9.78         2.58 o                         
   8   1   1        199.04        205.80         8.09 o                         
   9   1   1          1.83          5.66         5.14 o                         
  10   1   1         11.91         34.59         6.54 o                         
 -10   2   1         10.71         11.77         3.59 o                         
  -9   2   1          0.24          0.00         5.14 o                         
  -8   2   1         34.74         41.60         3.93 o                         
  -7   2   1          8.27          7.54         3.27 o                         
  -6   2   1         24.35         32.76         2.80 o                         
  -5   2   1          0.62          0.36         1.46 o                         
  -4   2   1        308.05        328.16        12.62 o                         
  -2   2   1        107.77        102.22         3.13 o                         
  -1   2   1        189.14        221.26         4.40 o                         
   0   2   1        984.95       1089.00        25.12 o                         
   1   2   1        177.83        210.36         7.95 o                         
   2   2   1        106.73        102.93         3.13 o                         
   3   2   1        275.13        277.91         6.94 o                         
   4   2   1        311.69        333.30        12.15 o                         
   5   2   1          0.62         -0.47         1.87 o                         
   6   2   1         23.91         23.84         3.27 o                         
   7   2   1          8.64         10.75         3.27 o                         
   8   2   1         35.20         44.58         3.93 o                         
   9   2   1          0.24         -0.93         5.61 o                         
  10   2   1         10.65          5.61         6.08 o                         
 -10   3   1          2.14          0.93         4.21 o                         
  -9   3   1          0.68         -2.49         2.92 o                         
  -8   3   1          8.52          5.94         2.68 o                         
  -7   3   1         10.80         10.79         2.43 o                         
  -6   3   1         48.56         48.30         2.87 o                         
  -5   3   1         49.52         47.66         6.54 o                         
  -4   3   1        211.52        208.49         7.95 o                         
  -3   3   1        105.59        106.68         3.46 o                         
  -2   3   1        493.08        507.80         9.80 o                         
  -1   3   1        238.82        221.50         7.84 o                         
   0   3   1        869.11        802.52       102.14 o                         
   1   3   1        233.73        225.32         7.95 o                         
   2   3   1        485.23        479.88        18.34 o                         
   3   3   1        105.75        109.66         3.59 o                         
   4   3   1        209.61        201.94         7.95 o                         
   5   3   1         47.63         47.21         3.74 o                         
   6   3   1         46.46         50.95         4.67 o                         
   7   3   1         10.60         11.69         2.80 o                         
   8   3   1          8.33         10.40         3.51 o                         
   9   3   1          0.64          0.89         4.21 o                         
  10   3   1          2.07         -1.40         4.67 o                         
  -9   4   1          5.57          3.55         3.11 o                         
  -8   4   1         14.43         13.87         3.74 o                         
  -7   4   1          0.27          2.07         2.24 o                         
  -6   4   1          8.39          7.22         1.70 o                         
  -5   4   1         41.93         48.22         3.02 o                         
  -4   4   1        304.16        278.94         7.72 o                         
  -3   4   1         77.26         85.13         3.26 o                         
  -2   4   1          5.41          7.33         0.88 o                         
  -1   4   1        216.05        250.88         8.85 o                         
   0   4   1       1966.55       2161.07        70.59 o                         
   1   4   1        214.73        247.75         9.35 o                         
   2   4   1          5.44          6.19         0.88 o                         
   3   4   1         76.65         84.28         3.51 o                         
   4   4   1        303.17        278.61        10.75 o                         
   5   4   1         41.57         49.08         4.21 o                         
   6   4   1          8.04          3.74         2.34 o                         
   7   4   1          0.27          4.67         2.80 o                         
   8   4   1         14.02         14.84         3.97 o                         
   9   4   1          5.58          5.01         3.37 o                         
  -9   5   1          3.51          3.74         3.37 o                         
  -8   5   1          0.69         -1.24         2.68 o                         
  -7   5   1          8.34         11.89         2.76 o                         
  -6   5   1         95.10         93.87         5.61 o                         
  -5   5   1         68.41         67.66         3.71 o                         
  -4   5   1         20.03         22.74         2.80 o                         
  -3   5   1        196.45        218.88         5.11 o                         
  -2   5   1       1030.70       1016.50        19.88 o                         
  -1   5   1        733.89        817.84        15.92 o                         
   0   5   1          5.11          1.12         0.78 o                         
   2   5   1       1028.65       1032.23        19.88 o                         
   3   5   1        199.97        223.19         5.11 o                         
   4   5   1         20.63         21.04         2.34 o                         
   5   5   1         67.16         69.18         4.67 o                         
   6   5   1         94.96         93.96         6.08 o                         
   7   5   1          8.56         16.36         3.74 o                         
   8   5   1          0.69         -2.83         2.83 o                         
   9   5   1          3.46         -1.40         3.11 o                         
  -9   6   1          5.10          6.90         5.14 o                         
  -8   6   1         11.49         13.44         3.18 o                         
  -7   6   1          0.55         -1.46         4.44 o                         
  -6   6   1          5.55          4.85         2.41 o                         
  -5   6   1         36.31         39.92         3.02 o                         
  -4   6   1        191.69        189.51         6.06 o                         
  -3   6   1         46.42         47.97         2.40 o                         
  -2   6   1         10.43          7.60         1.15 o                         
  -1   6   1         42.89         41.43         2.31 o                         
   0   6   1        801.79        777.66        31.79 o                         
   1   6   1         41.03         42.07         2.80 o                         
   2   6   1         10.13         10.75         1.87 o                         
   3   6   1         47.76         49.41         2.80 o                         
   4   6   1        190.75        184.18         7.95 o                         
   5   6   1         36.57         39.27         3.74 o                         
   6   6   1          5.40          7.01         2.80 o                         
   7   6   1          0.63          0.47         2.80 o                         
   8   6   1         11.25         12.17         7.25 o                         
   9   6   1          5.09          5.14         3.74 o                         
  -9   7   1         10.66          5.14         4.67 o                         
  -8   7   1          1.51          1.65         3.18 o                         
  -7   7   1          8.57         12.47         3.18 o                         
  -6   7   1         44.96         51.52         4.15 o                         
  -5   7   1         82.98         79.69         3.91 o                         
  -4   7   1          6.34          6.86         2.80 o                         
  -3   7   1        155.28        162.46         4.38 o                         
  -2   7   1        175.90        191.43         4.76 o                         
   0   7   1          4.08          7.01         1.87 o                         
   2   7   1        174.56        191.66         7.95 o                         
   3   7   1        149.19        149.17         5.26 o                         
   4   7   1          6.61          6.08         2.34 o                         
   5   7   1         86.64         87.88         5.61 o                         
   6   7   1         44.75         49.55         5.14 o                         
   7   7   1          8.13         11.63         3.18 o                         
   8   7   1          1.58         -0.35         7.01 o                         
  -8   8   1         17.63         17.88         4.09 o                         
  -7   8   1         15.08         13.87         5.38 o                         
  -6   8   1         63.90         75.96         5.84 o                         
  -5   8   1         47.52         58.39         7.95 o                         
  -4   8   1        150.43        180.08         4.74 o                         
  -3   8   1        127.67        130.95         3.91 o                         
  -2   8   1        629.00        655.26        11.63 o                         
  -1   8   1        196.43        183.80         7.71 o                         
   0   8   1        420.08        428.45        11.24 o                         
   1   8   1        188.34        170.16        12.62 o                         
   2   8   1        630.17        641.78        26.88 o                         
   3   8   1        134.28        141.51         5.12 o                         
   4   8   1        150.95        179.97         8.41 o                         
   5   8   1         46.23         55.16         5.61 o                         
   6   8   1         64.36         69.65         6.54 o                         
   7   8   1         15.82         19.05         3.61 o                         
   8   8   1         17.66         18.14         3.96 o                         
  -8   9   1         11.47         14.49         4.67 o                         
  -7   9   1         12.91         14.68         3.67 o                         
  -6   9   1          7.84          8.75         3.25 o                         
  -5   9   1          1.95          0.11         2.46 o                         
  -4   9   1         75.53         77.67         3.76 o                         
  -3   9   1         27.70         27.22         2.40 o                         
  -2   9   1          0.21          4.44         1.98 o                         
  -1   9   1          0.46         -1.65         1.65 o                         
   0   9   1         83.82         74.51         3.74 o                         
   1   9   1          0.56         -0.23         1.65 o                         
   2   9   1          0.24          1.87         1.65 o                         
   3   9   1         25.85         25.74         2.64 o                         
   4   9   1         76.10         74.18         5.38 o                         
   5   9   1          2.29          2.34         3.27 o                         
   6   9   1          7.70          7.90         3.25 o                         
   7   9   1         12.66         15.08         4.91 o                         
  -7  10   1          1.63          0.89         3.97 o                         
  -6  10   1          4.41          0.47         3.51 o                         
  -5  10   1          1.24          0.05         2.76 o                         
  -4  10   1          0.19         -0.67         2.06 o                         
  -3  10   1         56.05         60.21         3.79 o                         
  -2  10   1         12.50         10.75         2.31 o                         
  -1  10   1         55.64         55.41         5.38 o                         
   0  10   1          3.02         -1.78         1.80 o                         
   1  10   1         53.24         51.44         3.64 o                         
   2  10   1         12.50         10.52         2.31 o                         
   3  10   1         58.38         59.76         3.97 o                         
   4  10   1          0.20          0.31         2.46 o                         
   5  10   1          1.10         -2.76         2.76 o                         
   6  10   1          4.43         -0.11         3.18 o                         
   7  10   1          1.79          0.00         3.34 o                         
  -6  11   1          2.02          1.40         3.74 o                         
  -5  11   1          9.11         10.28         3.74 o                         
  -4  11   1          7.69         10.65         2.92 o                         
  -3  11   1          3.36          1.53         2.46 o                         
  -2  11   1          1.01          1.40         2.31 o                         
  -1  11   1         20.88         23.08         3.74 o                         
   0  11   1         20.35         21.30         2.64 o                         
   1  11   1         20.12         21.02         2.80 o                         
   2  11   1          0.72          2.80         2.31 o                         
   3  11   1          3.54          0.81         2.46 o                         
   4  11   1          7.67          5.99         2.80 o                         
   5  11   1          8.79          9.82         3.74 o                         
   6  11   1          1.84         -1.87         3.74 o                         
  -5  12   1          2.20          1.87         3.74 o                         
  -4  12   1          1.50          0.73         2.92 o                         
  -3  12   1         36.30         38.53         4.44 o                         
  -2  12   1          0.36          0.19         2.80 o                         
  -1  12   1         31.78         37.08         3.64 o                         
   0  12   1          0.32         -2.31         2.31 o                         
   1  12   1         32.00         36.89         3.46 o                         
   2  12   1          0.38         -2.31         2.31 o                         
   3  12   1         35.93         35.09         3.64 o                         
   4  12   1          1.31         -2.86         4.21 o                         
   5  12   1          2.19          0.00         3.74 o                         
  -4  13   1          1.18          2.34         6.08 o                         
  -3  13   1          0.47         -0.19         3.27 o                         
  -2  13   1          3.44          4.34         2.80 o                         
  -1  13   1         11.36          7.48         2.97 o                         
   0  13   1          0.05          1.17         2.64 o                         
   1  13   1         11.30         13.32         2.97 o                         
   2  13   1          3.38          1.40         2.80 o                         
   3  13   1          0.46          1.51         6.08 o                         
   0   0   2        665.73        487.09        15.89 o                         
   1   0   2        771.91        741.17        17.19 o                         
   2   0   2        703.12        710.37        16.86 o                         
   3   0   2        648.73        555.49        35.29 o                         
   5   0   2          0.01          3.51         1.32 o                         
   6   0   2        158.61        194.05        23.37 o                         
   7   0   2          1.50          4.67         3.27 o                         
   8   0   2          2.38          6.88        10.52 o                         
   9   0   2          0.09          0.23         9.58 o                         
  10   0   2         10.25         22.23         4.30 o                         
 -10   1   2         15.11         21.04         6.08 o                         
  -9   1   2          0.64          3.76         3.97 o                         
  -8   1   2         43.13         42.51         4.12 o                         
  -7   1   2         20.46         21.30         2.97 o                         
  -6   1   2        193.36        202.62         6.61 o                         
  -5   1   2         31.34         37.97         2.80 o                         
  -4   1   2        888.06        879.93        21.15 o                         
  -3   1   2        505.28        481.04        11.90 o                         
  -2   1   2       2721.13       2212.96        80.87 o                         
  -1   1   2       1283.79       1299.21        24.29 o                         
   0   1   2       6740.89       6855.64       111.06 o                         
   1   1   2       1262.71       1262.61        42.07 o                         
   2   1   2       2757.44       2608.69        57.18 o                         
   3   1   2        504.11        489.90        16.83 o                         
   4   1   2        894.10        873.70        21.15 o                         
   5   1   2         30.63         33.58         5.38 o                         
   6   1   2        202.01        158.00         9.35 o                         
   7   1   2         20.35         19.17         3.74 o                         
   8   1   2         43.77         48.56         4.26 o                         
   9   1   2          0.64          0.82         5.84 o                         
  10   1   2         15.52         20.10         6.08 o                         
 -10   2   2          4.43          7.21         3.51 o                         
  -9   2   2          0.62          0.47         4.67 o                         
  -8   2   2          7.66          7.58         3.13 o                         
  -7   2   2         21.97         22.50         3.13 o                         
  -6   2   2          4.42          9.26         2.31 o                         
  -5   2   2          9.43          9.67         3.04 o                         
  -4   2   2        216.80        198.27         7.71 o                         
  -3   2   2        475.23        381.45        14.49 o                         
  -2   2   2        374.07        320.78        18.23 o                         
  -1   2   2       1158.35       1150.88        19.97 o                         
   0   2   2       1308.39       1364.32        30.24 o                         
   1   2   2       1126.59       1122.32        26.44 o                         
   3   2   2        490.63        425.86        14.02 o                         
   4   2   2        216.95        195.49         5.62 o                         
   5   2   2          8.30          6.54         1.87 o                         
   6   2   2          4.76          2.34         2.34 o                         
   7   2   2         22.15         22.44         3.74 o                         
   8   2   2          8.29          5.93         3.02 o                         
   9   2   2          0.60         -2.80         5.14 o                         
  10   2   2          4.52          7.01         5.61 o                         
 -10   3   2          1.27         -4.21         4.21 o                         
  -9   3   2          9.40         11.52         3.46 o                         
  -8   3   2         12.21         14.62         3.02 o                         
  -7   3   2         21.16         25.26         2.40 o                         
  -6   3   2         11.54         13.62         1.54 o                         
  -5   3   2        162.04        154.73         6.54 o                         
  -4   3   2        241.38        225.50         6.25 o                         
  -3   3   2        457.47        430.21        10.74 o                         
  -2   3   2        285.87        285.80        19.35 o                         
  -1   3   2       1171.08       1147.72        18.87 o                         
   0   3   2       1272.04       1288.40        29.75 o                         
   1   3   2       1160.58       1133.12        37.86 o                         
   3   3   2        459.71        428.66        14.96 o                         
   4   3   2        240.93        223.17         6.11 o                         
   5   3   2        158.63        150.52         6.54 o                         
   6   3   2         11.78          9.82         2.34 o                         
   7   3   2         21.31         27.11         3.74 o                         
   8   3   2         12.25          9.82         6.08 o                         
   9   3   2          9.06          6.88         3.97 o                         
  10   3   2          1.28          7.48         7.01 o                         
  -9   4   2          9.05         10.95         3.37 o                         
  -8   4   2          4.45          3.53         2.92 o                         
  -7   4   2         53.48         58.90         3.93 o                         
  -6   4   2          4.43          2.92         1.57 o                         
  -5   4   2        374.05        355.03         8.07 o                         
  -4   4   2          9.38         11.57         1.36 o                         
  -3   4   2       1156.68       1176.37        22.49 o                         
  -2   4   2         26.28         26.80         1.84 o                         
  -1   4   2       4027.55       4360.17        71.29 o                         
   0   4   2         11.15         13.34         2.80 o                         
   1   4   2       4050.41       4503.52       142.58 o                         
   2   4   2         26.52         19.63         1.87 o                         
   3   4   2       1137.57       1130.32        38.80 o                         
   4   4   2          9.54         13.09         2.34 o                         
   5   4   2        375.70        364.62        13.56 o                         
   6   4   2          4.54          6.54         2.80 o                         
   7   4   2         51.47         55.63         5.14 o                         
   8   4   2          4.49          3.12         3.18 o                         
   9   4   2          9.10          5.37         3.54 o                         
  -9   5   2          3.17          5.35         3.51 o                         
  -8   5   2          1.94          2.61         4.21 o                         
  -7   5   2         13.99         14.51         2.68 o                         
  -6   5   2          5.76          8.86         1.92 o                         
  -5   5   2        104.39        101.09         3.61 o                         
  -4   5   2          7.95          3.68         1.75 o                         
  -3   5   2         86.39         96.44         2.94 o                         
  -2   5   2          6.50          9.68         1.08 o                         
  -1   5   2        276.23        282.23         5.94 o                         
   0   5   2          1.37          0.47         1.40 o                         
   1   5   2        281.50        286.04        15.89 o                         
   2   5   2          7.21         12.15         1.87 o                         
   3   5   2         88.88         88.06        11.69 o                         
   4   5   2          7.78          8.88         2.34 o                         
   5   5   2        105.20         97.70         5.61 o                         
   6   5   2          5.74          8.88         2.80 o                         
   7   5   2         14.35         21.04         3.74 o                         
   8   5   2          1.95         -2.95         3.51 o                         
   9   5   2          3.19          0.33         3.37 o                         
  -9   6   2          4.31          3.41         3.54 o                         
  -8   6   2          3.05          1.40         2.88 o                         
  -7   6   2          8.40         11.04         2.76 o                         
  -6   6   2          6.25          4.54         2.09 o                         
  -5   6   2         10.24          7.92         1.75 o                         
  -4   6   2        125.60        134.68         4.06 o                         
  -3   6   2         74.60         70.94         2.37 o                         
  -2   6   2         53.96         46.62         4.25 o                         
  -1   6   2        177.69        187.95         4.40 o                         
   0   6   2        506.41        488.04        12.23 o                         
   1   6   2        184.62        189.79         7.48 o                         
   3   6   2         71.84         73.39         4.21 o                         
   4   6   2        124.90        126.21         6.54 o                         
   5   6   2         11.09         14.49         2.80 o                         
   6   6   2          6.33          7.95         2.80 o                         
   7   6   2          8.94         10.28         3.27 o                         
   8   6   2          3.04         -0.19         2.88 o                         
   9   6   2          4.39          2.80         4.21 o                         
  -8   7   2         15.53         21.50         3.80 o                         
  -7   7   2         27.93         37.98         3.89 o                         
  -6   7   2          5.05          2.83         3.27 o                         
  -5   7   2         16.63         23.15         2.38 o                         
  -4   7   2         77.77         89.35         3.23 o                         
  -3   7   2        146.51        148.45         3.78 o                         
  -2   7   2         12.28         12.35         3.09 o                         
  -1   7   2         69.09         67.68         7.48 o                         
   0   7   2         19.02          9.82         1.87 o                         
   1   7   2         67.04         53.29         3.74 o                         
   2   7   2         13.86          7.01         1.87 o                         
   3   7   2        149.44        149.56         9.12 o                         
   4   7   2         77.11         95.36         5.61 o                         
   5   7   2         15.64         27.11         3.74 o                         
   6   7   2          4.27          6.08         3.27 o                         
   7   7   2         28.20         42.54         5.14 o                         
   8   7   2         15.40         16.87         3.89 o                         
  -8   8   2         13.42         16.07         3.61 o                         
  -7   8   2         41.95         41.25         4.24 o                         
  -6   8   2         77.64         81.84         8.65 o                         
  -5   8   2         65.27         75.08         4.47 o                         
  -4   8   2        104.65        110.08         3.68 o                         
  -3   8   2        306.00        310.63         7.96 o                         
  -2   8   2        447.98        481.64         8.82 o                         
  -1   8   2        361.95        358.46         9.59 o                         
   0   8   2        212.97        222.68         6.61 o                         
   1   8   2        363.65        345.95         9.59 o                         
   2   8   2        446.73        470.11        12.56 o                         
   3   8   2        303.55        311.25         8.75 o                         
   4   8   2        100.46        110.32         6.54 o                         
   5   8   2         65.29         74.79         6.08 o                         
   6   8   2         77.13         91.15         7.01 o                         
   7   8   2         41.56         37.75         4.45 o                         
   8   8   2         13.03         12.95         3.96 o                         
  -8   9   2          7.01          7.48         4.67 o                         
  -7   9   2         11.92         11.04         3.54 o                         
  -6   9   2          5.84          5.27         2.83 o                         
  -5   9   2         23.69         21.98         3.11 o                         
  -4   9   2          3.66          3.85         1.75 o                         
  -3   9   2         55.17         51.45         2.57 o                         
  -2   9   2         25.26         27.17         2.06 o                         
  -1   9   2         40.76         37.58         7.48 o                         
   0   9   2         15.70          6.39         2.34 o                         
   1   9   2         41.17         40.41         2.80 o                         
   2   9   2         27.79         30.88         2.64 o                         
   3   9   2         54.43         54.89         3.64 o                         
   4   9   2          3.58          1.40         2.80 o                         
   5   9   2         23.83         22.91         4.21 o                         
   6   9   2          6.34          7.01         3.74 o                         
   7   9   2         11.73          5.18         3.54 o                         
  -7  10   2          2.13         -0.04         3.25 o                         
  -6  10   2          2.98         -0.57         3.02 o                         
  -5  10   2          5.63          2.45         2.68 o                         
  -4  10   2          3.12          2.00         2.34 o                         
  -3  10   2          3.49          3.85         2.13 o                         
  -2  10   2         30.92         32.47         4.67 o                         
  -1  10   2         13.15         10.52         2.31 o                         
   0  10   2         10.83          8.31         2.13 o                         
   1  10   2         12.54         12.64         2.31 o                         
   2  10   2         30.70         27.44         2.64 o                         
   3  10   2          3.80          4.67         2.31 o                         
   4  10   2          3.08          1.84         2.46 o                         
   5  10   2          5.37          2.80         3.74 o                         
   6  10   2          2.90         -2.68         3.25 o                         
   7  10   2          2.19         -2.99         3.67 o                         
  -6  11   2          3.59          3.27         3.74 o                         
  -5  11   2          4.73          5.14         3.74 o                         
  -4  11   2         24.09         19.39         3.26 o                         
  -3  11   2         22.41         25.11         4.91 o                         
  -2  11   2          7.99         10.95         2.46 o                         
  -1  11   2         31.76         34.66         4.21 o                         
   0  11   2         50.21         48.11         3.46 o                         
   1  11   2         31.95         28.08         2.97 o                         
   2  11   2          8.00         15.19         6.31 o                         
   3  11   2         22.50         26.90         3.13 o                         
   4  11   2         23.85         22.69         3.13 o                         
   5  11   2          4.88          3.74         3.74 o                         
   6  11   2          3.61          0.00         3.74 o                         
  -5  12   2          9.34          7.48         4.21 o                         
  -4  12   2         12.70         15.35         3.26 o                         
  -3  12   2         20.16         19.70         3.26 o                         
  -2  12   2         13.33         10.97         2.80 o                         
  -1  12   2         43.67         49.40         3.79 o                         
   0  12   2         21.34         18.07         2.97 o                         
   1  12   2         44.29         51.99         3.97 o                         
   2  12   2         13.30         14.26         2.97 o                         
   3  12   2         19.60         29.53         3.31 o                         
   4  12   2         12.78         11.22         3.13 o                         
   5  12   2          9.44         14.02         4.67 o                         
  -4  13   2          6.57          3.27         5.61 o                         
  -3  13   2          1.36          0.00         4.21 o                         
  -2  13   2          9.68         10.61         7.01 o                         
  -1  13   2          4.34          7.97         3.13 o                         
   0  13   2         30.79         30.15         3.64 o                         
   1  13   2          4.01          6.78         2.97 o                         
   2  13   2          9.70          6.78         4.91 o                         
   3  13   2          1.41         -1.64         3.97 o                         
   1   0   3       4575.76       4295.13       211.06 o                         
   2   0   3       2026.73       2056.22        47.60 o                         
   3   0   3        462.23        429.15        10.58 o                         
   4   0   3          4.60          4.51         8.18 o                         
   5   0   3        171.02        162.77         6.31 o                         
   6   0   3        143.19        144.45         7.48 o                         
   7   0   3         12.08          8.88         3.74 o                         
   8   0   3          1.34         -4.21         4.21 o                         
   9   0   3          2.05          1.87         6.08 o                         
  10   0   3         16.81         16.59         4.30 o                         
 -10   1   3          1.07          5.14         5.14 o                         
  -9   1   3          4.25          7.71         3.64 o                         
  -8   1   3         58.55         46.37         7.01 o                         
  -7   1   3          3.04          3.97         2.31 o                         
  -6   1   3         22.59         16.43         7.95 o                         
  -5   1   3        204.28        198.02         6.28 o                         
  -4   1   3        386.42        401.41        10.25 o                         
  -3   1   3         33.68         35.76         1.98 o                         
  -1   1   3        163.35        172.68         4.45 o                         
   0   1   3       1376.81       1409.20        22.96 o                         
   1   1   3        180.14        191.77         4.67 o                         
   2   1   3        697.41        682.84        16.20 o                         
   3   1   3         28.57         25.24         2.34 o                         
   4   1   3        380.58        382.03         9.92 o                         
   5   1   3        208.49        201.72         5.95 o                         
   6   1   3         23.20         21.97         3.27 o                         
   7   1   3          2.87          1.40         2.80 o                         
   8   1   3         57.92         38.33         5.61 o                         
   9   1   3          4.39          2.01         3.26 o                         
  10   1   3          1.10         -3.27         6.08 o                         
 -10   2   3          2.05          8.41         6.54 o                         
  -9   2   3          1.21          6.08         4.67 o                         
  -8   2   3          7.59          6.91         3.13 o                         
  -7   2   3         13.07         14.94         2.33 o                         
  -6   2   3          9.89          7.95         2.31 o                         
  -5   2   3         36.83         31.56         2.64 o                         
  -4   2   3        500.29        471.20        16.83 o                         
  -3   2   3        309.22        269.47         9.87 o                         
  -2   2   3         28.57         22.95         2.41 o                         
  -1   2   3       1985.63       2021.81        32.96 o                         
   0   2   3       4052.14       4203.46        78.63 o                         
   1   2   3       1991.57       2021.36        38.05 o                         
   2   2   3         29.01         23.84         1.87 o                         
   3   2   3        301.30        261.08         6.61 o                         
   4   2   3        500.91        455.54        11.57 o                         
   5   2   3         36.50         36.82         2.64 o                         
   6   2   3          9.94          2.80         2.80 o                         
   7   2   3         12.45         14.02         3.27 o                         
   8   2   3          8.05          7.01         3.74 o                         
   9   2   3          1.16         -4.67         5.14 o                         
  10   2   3          2.02         -5.61         5.61 o                         
  -9   3   3          1.06         -1.56         2.80 o                         
  -8   3   3         13.46         10.57         2.92 o                         
  -7   3   3          8.35          6.23         2.16 o                         
  -6   3   3        152.87        156.54         4.61 o                         
  -5   3   3          3.89          4.38         1.83 o                         
  -4   3   3        367.32        340.15         8.91 o                         
  -3   3   3         20.39         20.65         1.24 o                         
  -2   3   3       2387.61       2317.51        43.90 o                         
  -1   3   3         33.62         24.79         1.15 o                         
   0   3   3       2968.87       3166.33        59.38 o                         
   1   3   3         35.28         24.78         1.87 o                         
   3   3   3         18.53         11.69         1.87 o                         
   4   3   3        369.76        333.30        12.15 o                         
   5   3   3          4.49          4.21         1.87 o                         
   6   3   3        155.02        154.26         7.48 o                         
   7   3   3          8.27          7.95         2.80 o                         
   9   3   3          1.13         -1.40         3.37 o                         
  -9   4   3          8.35          5.73         3.51 o                         
  -8   4   3          5.00          7.58         3.02 o                         
  -7   4   3         88.64         76.84         4.01 o                         
  -6   4   3         31.07         30.85         2.20 o                         
  -5   4   3        139.66        135.00         3.99 o                         
  -4   4   3        280.10        264.41         6.09 o                         
  -3   4   3       1402.26       1441.25        23.72 o                         
  -2   4   3        176.50        195.90         3.85 o                         
  -1   4   3       2532.06       2894.09        47.04 o                         
   0   4   3        731.95        715.44        13.85 o                         
   1   4   3       2536.13       2872.97        66.44 o                         
   2   4   3        177.42        188.68         7.48 o                         
   3   4   3       1404.98       1359.38        47.21 o                         
   4   4   3        280.43        261.78        10.28 o                         
   5   4   3        141.48        130.89         6.54 o                         
   6   4   3         31.41         34.12         3.74 o                         
   7   4   3         89.04         86.95         6.54 o                         
   8   4   3          5.01          8.88         3.74 o                         
   9   4   3          8.47          8.11         3.97 o                         
  -9   5   3         11.42          7.75         3.37 o                         
  -8   5   3          3.26          4.03         2.76 o                         
  -7   5   3         24.08         20.26         2.61 o                         
  -6   5   3         21.51         24.87         2.26 o                         
  -5   5   3        108.35        104.66         3.72 o                         
  -4   5   3          3.95         -0.18         1.24 o                         
  -3   5   3        164.93        171.33         3.78 o                         
  -2   5   3        600.17        601.94        10.46 o                         
  -1   5   3        325.45        370.55         7.56 o                         
   0   5   3        142.51        175.07         4.96 o                         
   1   5   3        317.96        361.03         9.26 o                         
   2   5   3        593.95        612.84        21.04 o                         
   4   5   3          3.96          4.67         1.87 o                         
   5   5   3        106.28        104.71         6.08 o                         
   6   5   3         20.61         28.52         3.74 o                         
   7   5   3         24.69         25.24         4.21 o                         
   8   5   3          3.33          2.34         3.74 o                         
   9   5   3         11.29          4.33         3.46 o                         
  -9   6   3          0.35         -0.93         4.21 o                         
  -8   6   3          0.54         -0.13         2.76 o                         
  -7   6   3         24.46         25.10         3.11 o                         
  -6   6   3          7.30          3.34         2.11 o                         
  -5   6   3         37.75         37.48         2.48 o                         
  -4   6   3         35.76         32.53         2.20 o                         
  -3   6   3        201.60        192.17         4.25 o                         
  -2   6   3         91.97         87.50         2.45 o                         
  -1   6   3        518.71        539.55        10.80 o                         
   0   6   3         30.81         23.14         1.65 o                         
   1   6   3        519.23        540.11        15.19 o                         
   2   6   3         93.54         84.14         4.67 o                         
   4   6   3         38.53         43.47         3.74 o                         
   5   6   3         38.21         40.67         3.74 o                         
   6   6   3          7.42          4.21         2.80 o                         
   7   6   3         24.66         24.31         4.21 o                         
   8   6   3          0.58         -0.93         3.74 o                         
   9   6   3          0.36         -0.47         4.21 o                         
  -8   7   3         24.96         27.84         3.96 o                         
  -7   7   3         22.35         29.92         3.54 o                         
  -6   7   3         46.19         54.51         3.44 o                         
  -5   7   3        122.62        137.01         4.74 o                         
  -4   7   3        184.69        197.97         4.65 o                         
  -3   7   3        119.05        123.30         3.37 o                         
  -2   7   3         34.86         39.42         2.88 o                         
  -1   7   3        204.46        203.54         6.11 o                         
   0   7   3        655.48        665.68        16.36 o                         
   1   7   3        207.00        211.29         8.41 o                         
   2   7   3         32.75         43.47         3.74 o                         
   3   7   3        115.73        119.58         8.88 o                         
   4   7   3        183.80        192.59         8.88 o                         
   5   7   3        124.54        135.10         7.48 o                         
   6   7   3         45.54         60.30         6.08 o                         
   7   7   3         21.92         32.72         4.67 o                         
   8   7   3         24.93         25.50         4.24 o                         
  -8   8   3         15.46          9.04         3.74 o                         
  -7   8   3         19.22         25.29         3.97 o                         
  -6   8   3         87.73         93.71         4.71 o                         
  -5   8   3         95.02        109.98         4.53 o                         
  -4   8   3        100.99        109.58         3.68 o                         
  -3   8   3        252.68        265.98         6.95 o                         
  -2   8   3        466.49        480.40         8.82 o                         
  -1   8   3        547.12        546.65        31.55 o                         
   0   8   3        387.46        408.15        10.91 o                         
   1   8   3        539.88        541.21        13.88 o                         
   2   8   3        466.61        461.13        12.23 o                         
   3   8   3        258.52        260.22         7.76 o                         
   4   8   3        100.80        113.59         6.54 o                         
   5   8   3         93.83        102.37         7.01 o                         
   6   8   3         87.56        104.71         7.48 o                         
   7   8   3         19.83         26.18         4.67 o                         
   8   8   3         15.45         17.97         4.32 o                         
  -7   9   3          5.46          7.40         3.30 o                         
  -6   9   3          0.02         -2.34         2.76 o                         
  -5   9   3         23.75         23.07         2.66 o                         
  -4   9   3         29.05         26.99         2.26 o                         
  -3   9   3         14.65         13.22         2.06 o                         
  -2   9   3         44.52         31.21         2.24 o                         
  -1   9   3         28.92         24.81         2.57 o                         
   0   9   3          2.91          0.23         1.65 o                         
   1   9   3         28.77         28.31         3.97 o                         
   2   9   3         44.27         33.62         2.64 o                         
   3   9   3         13.60         14.30         4.67 o                         
   4   9   3         28.45         26.18         3.74 o                         
   5   9   3         23.60         23.37         4.21 o                         
   6   9   3          0.03          2.80         3.74 o                         
   7   9   3          5.31         -1.87         3.74 o                         
  -7  10   3          4.91          7.01         3.11 o                         
  -6  10   3          4.81          8.79         3.11 o                         
  -5  10   3          2.46          1.02         2.68 o                         
  -4  10   3          5.76          4.86         2.20 o                         
  -3  10   3         20.71         22.40         2.46 o                         
  -2  10   3         21.27         23.14         2.64 o                         
  -1  10   3         27.03         26.85         2.64 o                         
   0  10   3         36.22         35.86         2.80 o                         
   1  10   3         27.48         29.51         2.80 o                         
   2  10   3         21.30         19.55         2.46 o                         
   3  10   3         19.88         19.40         2.64 o                         
   4  10   3          5.94          8.41         3.74 o                         
   5  10   3          2.44          0.93         3.27 o                         
   6  10   3          4.76         -2.34         3.74 o                         
   7  10   3          4.72          2.37         4.15 o                         
  -6  11   3          8.87         10.75         3.74 o                         
  -5  11   3          0.39         -0.93         3.27 o                         
  -4  11   3         39.62         36.42         3.59 o                         
  -3  11   3          6.02          8.74         2.58 o                         
  -2  11   3         66.63         73.06         4.59 o                         
  -1  11   3          8.03         10.21         2.46 o                         
   0  11   3         72.51         83.17         5.14 o                         
   1  11   3          8.33          9.24         2.46 o                         
   2  11   3         66.83         76.69         4.63 o                         
   3  11   3          5.92          5.84         2.64 o                         
   4  11   3         39.74         50.02         5.61 o                         
   5  11   3          0.42         -3.74         3.74 o                         
   6  11   3          9.02          8.31         4.09 o                         
  -5  12   3          6.27          0.00         3.74 o                         
  -4  12   3          5.97          9.62         3.02 o                         
  -3  12   3          2.84          2.45         4.67 o                         
  -2  12   3         76.89         72.00         4.96 o                         
  -1  12   3          8.82         13.19         2.97 o                         
   0  12   3          6.19          5.14         2.64 o                         
   1  12   3          8.97         10.58         2.64 o                         
   2  12   3         77.02         80.84         5.12 o                         
   3  12   3          2.81          4.21         3.27 o                         
   4  12   3          6.20          8.88         4.21 o                         
   5  12   3          6.33          6.08         4.67 o                         
  -4  13   3         17.71         17.30         5.14 o                         
  -3  13   3          8.69          5.90         3.13 o                         
  -2  13   3          4.73          1.71         2.92 o                         
  -1  13   3          5.50         -0.30         2.80 o                         
   0  13   3         33.28         29.89         5.14 o                         
   1  13   3          5.44          5.14         2.97 o                         
   2  13   3          4.75          8.24         6.31 o                         
   3  13   3          8.74         12.57         3.13 o                         
   0   0   4        925.83        926.51        30.38 o                         
   1   0   4          1.05          0.93         1.40 o                         
   2   0   4        161.68        154.16         4.44 o                         
   3   0   4         21.50         23.97         3.74 o                         
   4   0   4          0.17          1.40         1.40 o                         
   5   0   4         23.50         22.71         4.67 o                         
   7   0   4          1.03         -1.98         1.98 o                         
   9   0   4          0.28         -6.03         9.82 o                         
  10   0   4          1.35         -3.93         3.93 o                         
 -10   1   4          4.34         -1.87         5.61 o                         
  -9   1   4          0.10         -4.21         4.67 o                         
  -8   1   4          0.84         -2.80         2.80 o                         
  -7   1   4          1.14          0.18         2.13 o                         
  -6   1   4         18.75         12.18         6.08 o                         
  -5   1   4         56.67         53.39         3.31 o                         
  -4   1   4        158.93        137.63         7.71 o                         
  -3   1   4        122.60        115.34         3.64 o                         
  -1   1   4       1760.53       1681.46        56.10 o                         
   0   1   4       1059.13       1061.72        20.15 o                         
   1   1   4       1781.39       1733.14        39.67 o                         
   3   1   4        117.79        108.45         5.14 o                         
   4   1   4        155.95        124.45         8.41 o                         
   5   1   4         58.58         53.29         2.97 o                         
   6   1   4         16.01          8.13        11.45 o                         
   7   1   4          1.13         -0.47         2.80 o                         
   9   1   4          0.11         -4.74         6.31 o                         
  10   1   4          4.22         -0.47         6.54 o                         
  -9   2   4          2.97          1.40         2.80 o                         
  -8   2   4          9.64          4.91         3.31 o                         
  -7   2   4         11.26         14.93         2.80 o                         
  -6   2   4          0.27         -0.98         2.10 o                         
  -5   2   4         91.69         81.60         3.97 o                         
  -4   2   4        242.40        231.86         9.35 o                         
  -3   2   4        229.90        247.63         5.30 o                         
  -2   2   4         44.73         40.52         3.51 o                         
  -1   2   4        801.62        830.72        18.42 o                         
   0   2   4        918.86        913.80        14.96 o                         
   1   2   4        801.14        823.50        15.74 o                         
   2   2   4         47.46         45.34         2.34 o                         
   3   2   4        231.43        240.27         8.88 o                         
   4   2   4        245.10        221.84         6.28 o                         
   5   2   4         90.83         82.75         3.31 o                         
   6   2   4          0.26         -1.65         1.65 o                         
   7   2   4         11.75         17.30         3.27 o                         
   8   2   4          9.73         11.22         4.21 o                         
   9   2   4          2.99         -0.93         5.61 o                         
  10   2   4          0.99         -0.93         7.01 o                         
  -9   3   4          0.18          4.41         3.71 o                         
  -8   3   4          4.17          5.50         2.68 o                         
  -7   3   4          8.23          9.28         1.82 o                         
  -6   3   4         63.15         70.99         3.16 o                         
  -5   3   4          7.86          6.33         1.24 o                         
  -4   3   4         37.99         35.06         2.33 o                         
  -3   3   4        125.25        128.20         3.30 o                         
  -2   3   4       1606.31       1605.72        30.68 o                         
  -1   3   4        176.46        175.56         3.21 o                         
   0   3   4         12.35         10.93         0.92 o                         
   1   3   4        179.37        172.49         4.63 o                         
   2   3   4       1608.08       1619.10        37.35 o                         
   3   3   4        123.49        115.54         7.95 o                         
   4   3   4         36.77         33.66         2.80 o                         
   5   3   4          6.95          6.54         1.87 o                         
   6   3   4         63.20         70.59         5.14 o                         
   7   3   4          7.65          6.08         2.80 o                         
   9   3   4          0.16         -3.11         3.11 o                         
  -9   4   4         16.35         15.89         5.61 o                         
  -8   4   4          5.84          5.69         2.68 o                         
  -7   4   4          1.78          3.93         1.92 o                         
  -6   4   4         49.00         53.60         2.82 o                         
  -5   4   4        240.18        220.68         5.63 o                         
  -4   4   4         47.82         61.76         2.61 o                         
  -3   4   4        134.91        158.41         4.79 o                         
  -2   4   4        588.05        639.31        10.87 o                         
  -1   4   4       1632.57       1908.49        35.80 o                         
   0   4   4        241.95        303.79         6.21 o                         
   1   4   4       1620.25       1862.87        43.96 o                         
   2   4   4        586.77        630.30        15.37 o                         
   5   4   4        237.89        218.64         7.01 o                         
   6   4   4         48.87         48.10         3.13 o                         
   7   4   4          2.24          2.34         3.27 o                         
   8   4   4          5.80          3.74         3.74 o                         
   9   4   4         16.24          6.64         3.97 o                         
  -9   5   4          3.66          4.67         6.08 o                         
  -8   5   4         10.15         12.93         3.74 o                         
  -7   5   4         25.18         18.44         2.38 o                         
  -6   5   4          2.77          2.28         1.70 o                         
  -5   5   4         41.35         37.89         2.40 o                         
  -4   5   4         56.08         59.19         2.61 o                         
  -3   5   4         86.35         96.16         2.61 o                         
  -2   5   4        189.01        211.86         4.20 o                         
  -1   5   4        185.54        212.96         4.86 o                         
   0   5   4          0.14         -0.78         0.78 o                         
   1   5   4        198.84        231.65         5.95 o                         
   2   5   4        188.17        203.97        10.05 o                         
   4   5   4         57.34         49.08         3.74 o                         
   5   5   4         45.05         41.14         3.74 o                         
   6   5   4          2.88          4.67         2.80 o                         
   7   5   4         25.04         21.97         4.21 o                         
   8   5   4         10.14          4.67         3.74 o                         
   9   5   4          3.88         -0.16         3.54 o                         
  -8   6   4         10.45         14.50         5.14 o                         
  -7   6   4          2.05          1.71         2.79 o                         
  -6   6   4         35.38         32.86         2.90 o                         
  -5   6   4         11.76         10.40         1.75 o                         
  -4   6   4         22.78         22.50         1.92 o                         
  -3   6   4         24.65         22.45         1.47 o                         
  -2   6   4        256.68        259.64         5.08 o                         
  -1   6   4        155.08        142.50         3.68 o                         
   0   6   4         13.38         20.09         2.10 o                         
   1   6   4        150.65        142.15         4.45 o                         
   2   6   4        255.15        262.25        10.28 o                         
   3   6   4         27.23         14.49         2.34 o                         
   4   6   4         24.16         25.71         2.80 o                         
   5   6   4         11.22         10.75         2.80 o                         
   6   6   4         35.35         30.85         4.21 o                         
   7   6   4          2.40          2.80         3.27 o                         
   8   6   4         10.68         12.15         4.21 o                         
   9   6   4          0.43          4.21         4.67 o                         
  -8   7   4         29.80         30.36         3.80 o                         
  -7   7   4          6.08          8.72         2.48 o                         
  -6   7   4        111.96        129.01         4.99 o                         
  -5   7   4         40.34         45.30         3.10 o                         
  -4   7   4        252.97        260.14         5.59 o                         
  -3   7   4         18.80         20.87         1.66 o                         
  -2   7   4       1089.10       1110.45        18.81 o                         
  -1   7   4         88.51         90.42         2.97 o                         
   0   7   4        430.11        435.33        11.24 o                         
   1   7   4         85.75         88.94         3.64 o                         
   2   7   4       1090.85       1104.33        26.61 o                         
   3   7   4         19.75         21.79         3.74 o                         
   4   7   4        254.23        255.70        10.75 o                         
   5   7   4         40.05         50.95         5.14 o                         
   6   7   4        113.59        128.55         7.95 o                         
   7   7   4          5.96         14.96         4.21 o                         
   8   7   4         29.97         26.18         5.14 o                         
  -8   8   4         13.11         15.65         4.04 o                         
  -7   8   4          8.53         14.18         3.18 o                         
  -6   8   4         18.45         19.82         2.77 o                         
  -5   8   4         40.77         45.68         2.94 o                         
  -4   8   4        190.13        201.42         4.93 o                         
  -3   8   4         48.48         56.36         2.54 o                         
  -2   8   4        130.69        123.58         4.45 o                         
  -1   8   4        208.26        181.62         5.95 o                         
   0   8   4        445.37        431.58        11.24 o                         
   1   8   4        206.28        184.95         5.95 o                         
   2   8   4        131.22        127.62         4.78 o                         
   3   8   4         48.72         55.33         3.46 o                         
   4   8   4        191.84        203.35         9.35 o                         
   5   8   4         40.37         46.75         4.67 o                         
   6   8   4         18.70         17.30         4.21 o                         
   7   8   4          8.48          9.82         4.21 o                         
   8   8   4         13.32         20.57         5.14 o                         
  -7   9   4          5.22          4.28         3.27 o                         
  -6   9   4         20.24         21.09         3.51 o                         
  -5   9   4         34.54         40.89         3.91 o                         
  -4   9   4         45.70         46.69         2.47 o                         
  -3   9   4         65.64         70.29         3.02 o                         
  -2   9   4         40.84         31.70         2.24 o                         
  -1   9   4        142.93        144.79         9.12 o                         
   0   9   4        167.30        150.38         7.01 o                         
   1   9   4        143.67        152.13         5.61 o                         
   2   9   4         38.67         31.30         2.64 o                         
   3   9   4         65.68         66.91         6.08 o                         
   4   9   4         45.20         46.75         4.67 o                         
   5   9   4         34.83         34.59         4.67 o                         
   6   9   4         19.45         20.10         4.67 o                         
   7   9   4          5.23          2.80         4.21 o                         
  -7  10   4          0.39          6.21         6.31 o                         
  -6  10   4          3.32          4.10         4.67 o                         
  -5  10   4          8.47          7.93         2.33 o                         
  -4  10   4         53.97         51.73         3.14 o                         
  -3  10   4          6.21          5.24         1.92 o                         
  -2  10   4          8.01          7.48         2.13 o                         
  -1  10   4          9.27         10.23         2.13 o                         
   0  10   4        158.36        143.63         5.45 o                         
   1  10   4          9.44          9.83         2.31 o                         
   2  10   4          7.86          5.38         1.98 o                         
   3  10   4          5.99          3.51         2.31 o                         
   4  10   4         54.04         58.90         5.61 o                         
   5  10   4          8.45         10.28         4.21 o                         
   6  10   4          3.21          9.35         4.21 o                         
  -6  11   4         26.71         30.38         4.67 o                         
  -5  11   4          3.53          5.61         3.74 o                         
  -4  11   4          0.49         -0.70         2.58 o                         
  -3  11   4          2.49          6.84         2.58 o                         
  -2  11   4        106.94        103.72         5.12 o                         
  -1  11   4          5.36          2.57         2.31 o                         
   0  11   4          2.70          8.88         3.74 o                         
   1  11   4          5.17          6.54         2.31 o                         
   2  11   4        107.22        104.71         5.29 o                         
   3  11   4          2.61          3.74         3.27 o                         
   4  11   4          0.52          1.40         3.27 o                         
   5  11   4          3.37          4.21         4.21 o                         
   6  11   4         26.84         30.38         6.54 o                         
  -5  12   4          1.89          2.80         3.74 o                         
  -4  12   4         38.90         36.53         3.71 o                         
  -3  12   4          7.08          3.88         2.68 o                         
  -2  12   4         23.95         36.90         3.59 o                         
  -1  12   4         12.29         12.89         2.80 o                         
   0  12   4         71.29         71.90         4.78 o                         
   1  12   4         11.92         13.97         2.80 o                         
   2  12   4         23.85         26.31         3.31 o                         
   3  12   4          7.41          6.08         4.21 o                         
   4  12   4         38.86         42.07         5.61 o                         
   5  12   4          1.80          5.61         6.54 o                         
  -4  13   4         19.60         15.43         4.67 o                         
  -3  13   4          1.30         -2.80         2.80 o                         
  -2  13   4         36.05         37.52         4.67 o                         
  -1  13   4          8.73          8.64         3.13 o                         
   0  13   4         26.77         33.36         3.79 o                         
   1  13   4          9.19         12.55         3.13 o                         
   2  13   4         36.00         46.07         4.12 o                         
   3  13   4          1.21          3.74         3.27 o                         
   1   0   5        150.38        158.94         6.08 o                         
   2   0   5        466.45        478.68        16.36 o                         
   3   0   5        145.39        130.90         3.97 o                         
   4   0   5         49.07         41.27         2.64 o                         
   5   0   5         12.71         12.06         1.80 o                         
   6   0   5         10.59          2.55         5.84 o                         
   7   0   5          4.40          1.64         2.31 o                         
   9   0   5          0.99         -4.70         6.78 o                         
  10   0   5          1.09         -3.71         3.71 o                         
 -10   1   5          0.20          5.61         5.61 o                         
  -9   1   5          0.95         -1.40         6.54 o                         
  -8   1   5          3.92          1.51         2.80 o                         
  -7   1   5          6.59          4.44         2.31 o                         
  -6   1   5         55.30         46.41         3.46 o                         
  -5   1   5         73.75         67.68         3.64 o                         
  -4   1   5          1.45          1.64         1.32 o                         
  -3   1   5        270.77        246.67         6.61 o                         
  -1   1   5        927.71        885.84        29.45 o                         
   0   1   5        591.43        575.82        13.55 o                         
   1   1   5        918.01        893.83        20.82 o                         
   2   1   5       1100.63       1081.72        25.45 o                         
   3   1   5        274.27        243.94         6.61 o                         
   4   1   5          1.80          1.17         2.10 o                         
   5   1   5         73.20         68.02         3.31 o                         
   6   1   5         54.81         45.81         3.31 o                         
   7   1   5          6.61          5.38         2.31 o                         
   8   1   5          4.02         -3.74         3.74 o                         
   9   1   5          1.11          0.00         4.21 o                         
  10   1   5          0.21         -6.54         6.54 o                         
  -9   2   5          0.11          7.01         4.67 o                         
  -8   2   5         17.77         14.73         3.31 o                         
  -7   2   5          6.36         10.05         2.64 o                         
  -6   2   5          9.30          9.86         2.31 o                         
  -5   2   5         40.37         36.35         2.80 o                         
  -4   2   5        389.11        396.41        14.49 o                         
  -3   2   5        214.63        187.57         4.30 o                         
  -2   2   5        513.76        487.37         9.53 o                         
  -1   2   5        470.38        464.37         9.30 o                         
   0   2   5       3454.39       3621.34        58.72 o                         
   1   2   5        466.79        454.85        10.91 o                         
   2   2   5        514.66        479.16        11.57 o                         
   3   2   5        215.45        181.84         7.01 o                         
   4   2   5        392.18        377.99         9.92 o                         
   5   2   5         40.37         34.95         2.64 o                         
   6   2   5          9.04         10.31         1.98 o                         
   7   2   5          6.71         14.49         3.27 o                         
   8   2   5         17.67         15.89         4.21 o                         
   9   2   5          0.14          5.14         6.08 o                         
  -9   3   5          2.44          5.14         5.14 o                         
  -8   3   5          4.05          3.41         2.26 o                         
  -7   3   5         30.59         31.61         2.69 o                         
  -6   3   5        198.65        209.79         5.55 o                         
  -5   3   5         42.18         40.91         2.33 o                         
  -4   3   5         48.86         49.36         4.21 o                         
  -3   3   5        255.26        269.26         6.01 o                         
  -2   3   5       1393.19       1439.92        27.44 o                         
  -1   3   5        402.61        445.15        14.80 o                         
   0   3   5          6.32          7.13         0.51 o                         
   1   3   5        390.30        417.93        12.01 o                         
   2   3   5       1389.93       1444.00        33.55 o                         
   3   3   5        264.01        277.39         7.10 o                         
   4   3   5         48.40         49.55         3.27 o                         
   5   3   5         40.62         40.67         2.64 o                         
   6   3   5        199.23        204.16         6.44 o                         
   7   3   5         31.54         28.52         3.74 o                         
   9   3   5          2.38          0.00         4.21 o                         
  -9   4   5          4.85          6.54         5.61 o                         
  -8   4   5         47.27         41.84         3.22 o                         
  -7   4   5         59.56         51.92         3.30 o                         
  -6   4   5         12.73         12.01         1.75 o                         
  -5   4   5        135.15        135.86         4.06 o                         
  -4   4   5        890.69        915.82        17.98 o                         
  -3   4   5       1005.23       1054.86        17.82 o                         
  -2   4   5         40.21         41.01         2.16 o                         
  -1   4   5       1904.35       2156.74        56.60 o                         
   0   4   5       4499.58       4882.90       102.42 o                         
   1   4   5       1914.40       2144.55        40.66 o                         
   2   4   5         40.90         43.86         2.57 o                         
   3   4   5       1001.06       1057.40        35.53 o                         
   4   4   5        891.42        873.22        30.38 o                         
   5   4   5        136.66        137.51         4.45 o                         
   6   4   5         13.09         10.01         1.90 o                         
   7   4   5         59.18         54.23         5.61 o                         
   8   4   5         47.48         41.14         5.14 o                         
   9   4   5          4.95          4.67         4.21 o                         
  -9   5   5          7.47          6.54         5.14 o                         
  -8   5   5          0.84          1.05         2.95 o                         
  -7   5   5         16.94         18.01         2.38 o                         
  -6   5   5         97.77         93.93         3.91 o                         
  -5   5   5         79.19         76.03         3.29 o                         
  -4   5   5          9.59         10.84         1.36 o                         
  -3   5   5        230.69        245.68         4.96 o                         
  -2   5   5        424.13        456.27         8.12 o                         
  -1   5   5        417.05        484.07         8.41 o                         
   0   5   5        111.72        136.76         3.32 o                         
   1   5   5        424.14        490.83        11.90 o                         
   2   5   5        428.32        459.10        11.57 o                         
   4   5   5         10.02         10.75         2.34 o                         
   5   5   5         79.84         80.87         5.14 o                         
   6   5   5         97.92        102.84         6.54 o                         
   7   5   5         16.39         16.83         3.74 o                         
   8   5   5          0.90         -0.47         3.74 o                         
   9   5   5          7.49          6.08         4.21 o                         
  -8   6   5         24.46         23.31         7.01 o                         
  -7   6   5         11.56         13.40         2.43 o                         
  -6   6   5          1.31          0.65         1.75 o                         
  -5   6   5         68.09         66.18         3.29 o                         
  -4   6   5        264.80        249.21         6.17 o                         
  -3   6   5         85.16         89.05         2.61 o                         
  -2   6   5        158.12        173.65         3.73 o                         
  -1   6   5        262.53        268.17         5.94 o                         
   0   6   5        896.65        937.78        22.48 o                         
   1   6   5        263.00        275.64        16.59 o                         
   2   6   5        156.61        168.77         5.29 o                         
   3   6   5         84.76         81.81         4.67 o                         
   4   6   5        262.94        247.29        10.28 o                         
   5   6   5         66.92         70.12         5.14 o                         
   6   6   5          1.33          0.93         2.80 o                         
   7   6   5         11.70          8.88         3.74 o                         
   8   6   5         24.53         22.44         4.67 o                         
  -8   7   5          5.52         10.75         6.08 o                         
  -7   7   5         28.28         30.24         3.01 o                         
  -6   7   5        104.68        112.25         4.64 o                         
  -5   7   5        130.78        145.11         4.81 o                         
  -4   7   5         39.47         47.29         3.58 o                         
  -3   7   5        261.97        275.80         5.66 o                         
  -2   7   5        703.52        694.31        12.15 o                         
  -1   7   5        735.32        738.97        14.84 o                         
   0   7   5        220.03        215.89         6.28 o                         
   1   7   5        743.57        747.16        18.18 o                         
   2   7   5        705.40        693.95        17.19 o                         
   3   7   5        260.94        260.54         8.41 o                         
   4   7   5         39.23         45.34         4.21 o                         
   5   7   5        132.22        138.84         7.48 o                         
   6   7   5        104.99         94.89         7.01 o                         
   7   7   5         28.29         38.80         5.14 o                         
   8   7   5          5.42          3.74         3.74 o                         
  -8   8   5          5.12          8.41         6.54 o                         
  -7   8   5         27.70         26.07         3.11 o                         
  -6   8   5          6.46          6.90         2.18 o                         
  -5   8   5        104.92        112.14         4.53 o                         
  -4   8   5         24.85         25.20         1.95 o                         
  -3   8   5        231.19        222.63         5.01 o                         
  -2   8   5         55.93         53.84         4.05 o                         
  -1   8   5        310.02        265.38        14.49 o                         
   0   8   5         29.36         23.37         3.27 o                         
   1   8   5        310.82        268.04        10.05 o                         
   2   8   5         56.00         57.14         3.51 o                         
   3   8   5        230.44        226.19         7.10 o                         
   4   8   5         24.58         21.04         3.27 o                         
   5   8   5        104.57        112.19         7.01 o                         
   6   8   5          6.42          9.82         3.74 o                         
   7   8   5         27.97         31.79         5.14 o                         
   8   8   5          5.07         10.28         5.14 o                         
  -7   9   5         16.36         14.60         3.37 o                         
  -6   9   5          9.56         12.25         2.62 o                         
  -5   9   5         34.93         29.03         2.61 o                         
  -4   9   5         41.10         45.98         2.59 o                         
  -3   9   5        141.32        147.00         4.02 o                         
  -2   9   5         49.11         54.48         3.05 o                         
  -1   9   5        216.49        194.33        10.05 o                         
   0   9   5         88.15         91.46         4.12 o                         
   1   9   5        219.71        206.44         6.61 o                         
   2   9   5         49.29         47.34         3.51 o                         
   3   9   5        141.02        144.30         5.62 o                         
   4   9   5         41.45         45.34         4.67 o                         
   5   9   5         35.69         39.73         4.67 o                         
   6   9   5          9.71         14.96         4.21 o                         
   7   9   5         16.37         18.23         4.67 o                         
  -7  10   5          1.73         10.75         6.08 o                         
  -6  10   5          3.77          4.16         2.76 o                         
  -5  10   5          0.18         -0.07         3.51 o                         
  -4  10   5         13.29         11.61         2.20 o                         
  -3  10   5         11.23          9.52         2.06 o                         
  -2  10   5         27.70         22.33         2.80 o                         
  -1  10   5          2.49          3.97         1.98 o                         
   0  10   5         26.92         22.13         2.64 o                         
   1  10   5          2.95          3.42         4.21 o                         
   2  10   5         27.76         25.39         2.80 o                         
   3  10   5         10.85         11.82         3.97 o                         
   4  10   5         13.03         16.36         3.74 o                         
   5  10   5          0.17         -0.47         3.27 o                         
   6  10   5          3.77          1.40         4.21 o                         
  -6  11   5          2.21          0.93         3.74 o                         
  -5  11   5          1.20         -0.47         3.27 o                         
  -4  11   5         15.59         10.68         2.92 o                         
  -3  11   5          1.65          5.00         2.58 o                         
  -2  11   5          6.15          7.70         5.38 o                         
  -1  11   5          6.15          4.61         2.46 o                         
   0  11   5         36.72         27.87         2.97 o                         
   1  11   5          5.79          4.99         2.46 o                         
   2  11   5          5.85          6.08         2.80 o                         
   3  11   5          1.78          1.65         2.46 o                         
   4  11   5         15.45         10.75         3.74 o                         
   5  11   5          1.09          0.93         3.74 o                         
  -5  12   5          2.27         -1.40         3.27 o                         
  -4  12   5         29.80         32.68         5.61 o                         
  -3  12   5          3.32          6.28         2.92 o                         
  -2  12   5          0.68          3.90         2.80 o                         
  -1  12   5          3.14          6.90         2.80 o                         
   0  12   5         62.89         81.30         5.29 o                         
   1  12   5          3.15          9.58         2.97 o                         
   2  12   5          0.67          5.14         2.64 o                         
   3  12   5          3.35          3.71         2.80 o                         
   4  12   5         30.01         33.19         5.14 o                         
  -4  13   5         10.58         11.69         4.67 o                         
  -3  13   5         10.21         10.87         3.26 o                         
  -2  13   5         57.86         64.53         6.78 o                         
  -1  13   5         29.61         33.03         3.79 o                         
   0  13   5         26.03         34.67         3.79 o                         
   1  13   5         29.84         32.93         3.79 o                         
   2  13   5         57.78         60.08         4.63 o                         
   3  13   5         10.00         14.05         4.21 o                         
   0   0   6        915.56        984.47        32.72 o                         
   2   0   6         29.30         27.32         4.91 o                         
   3   0   6          9.83         10.99         1.32 o                         
   4   0   6         62.37         66.91         4.44 o                         
   5   0   6        150.14        142.36         4.96 o                         
   6   0   6          2.59         -0.70         1.98 o                         
   7   0   6          5.49          3.97         2.31 o                         
   8   0   6          0.99         -2.46         2.46 o                         
   9   0   6          7.89         10.28         4.67 o                         
  10   0   6          1.06         -4.21         5.14 o                         
 -10   1   6          0.68          1.40         6.08 o                         
  -9   1   6          0.60         -4.67         5.14 o                         
  -8   1   6          6.54          3.35         2.80 o                         
  -7   1   6         22.41         17.83         2.80 o                         
  -6   1   6         25.07         27.83         2.64 o                         
  -5   1   6         46.16         43.30         3.31 o                         
  -4   1   6        103.88        107.52         3.97 o                         
  -3   1   6        277.40        267.39         7.27 o                         
   0   1   6        559.78        600.28        14.21 o                         
   1   1   6       1129.56       1202.87        28.10 o                         
   2   1   6         28.82         18.23         1.87 o                         
   3   1   6        278.13        265.62         6.94 o                         
   4   1   6        106.84        106.92         3.79 o                         
   5   1   6         46.69         41.85         2.97 o                         
   6   1   6         25.57         27.40         2.80 o                         
   7   1   6         21.78         17.81         2.64 o                         
   8   1   6          6.79          0.00         3.74 o                         
   9   1   6          0.61         -0.47         4.21 o                         
  10   1   6          0.70         -5.61         5.61 o                         
  -9   2   6          4.89          5.14         4.67 o                         
  -8   2   6         13.76         11.67         3.74 o                         
  -7   2   6         16.61         17.96         2.97 o                         
  -6   2   6         28.78         28.00         2.80 o                         
  -5   2   6        100.06        102.62         4.30 o                         
  -4   2   6        363.26        341.51        12.39 o                         
  -3   2   6        179.69        169.28         4.96 o                         
  -2   2   6        506.85        552.54        19.17 o                         
  -1   2   6        243.52        238.40         8.88 o                         
   0   2   6       3131.82       3468.05        56.27 o                         
   1   2   6        238.29        244.66        11.86 o                         
   2   2   6        507.13        555.67        13.22 o                         
   3   2   6        179.35        163.61         6.54 o                         
   4   2   6        365.54        343.65         8.92 o                         
   5   2   6         97.84         94.22         3.97 o                         
   6   2   6         29.62         27.00         2.46 o                         
   7   2   6         17.27         19.40         2.64 o                         
   8   2   6         13.82         12.15         4.21 o                         
   9   2   6          4.75          0.47         5.14 o                         
  -9   3   6         16.94         15.89         5.14 o                         
  -8   3   6         13.15          9.35         3.31 o                         
  -7   3   6         27.36         28.18         2.94 o                         
  -6   3   6         86.85         86.80         3.44 o                         
  -5   3   6        259.09        252.79         6.09 o                         
  -4   3   6         15.84         22.12         1.56 o                         
  -3   3   6        697.71        688.80        13.58 o                         
  -2   3   6        518.44        564.96        11.24 o                         
  -1   3   6       1748.38       1885.13        43.27 o                         
   0   3   6         74.84         55.85         1.62 o                         
   1   3   6       1771.51       1958.00        36.43 o                         
   2   3   6        515.09        566.34        13.55 o                         
   3   3   6        690.71        664.90        16.36 o                         
   4   3   6         17.61         21.04         2.34 o                         
   5   3   6        267.00        260.38        10.28 o                         
   6   3   6         86.37         90.04         3.97 o                         
   7   3   6         27.09         23.84         3.74 o                         
   9   3   6         17.50         14.02         4.67 o                         
  -9   4   6          4.37         -1.87         4.67 o                         
  -8   4   6          9.63          9.71         3.46 o                         
  -7   4   6         28.70         31.35         2.61 o                         
  -6   4   6         12.17          6.94         1.64 o                         
  -5   4   6        124.15        120.50         3.78 o                         
  -4   4   6         95.99        101.14         3.16 o                         
  -3   4   6        551.49        595.70        10.39 o                         
  -2   4   6        158.58        207.86         4.02 o                         
  -1   4   6       1031.95       1159.73        19.05 o                         
   0   4   6        366.05        381.82         9.34 o                         
   1   4   6       1015.07       1127.59        21.86 o                         
   2   4   6        158.69        202.88         7.95 o                         
   3   4   6        565.45        596.71        14.54 o                         
   4   4   6         95.56         85.90        12.15 o                         
   5   4   6        122.45        113.34         4.12 o                         
   6   4   6         12.38          7.14         1.80 o                         
   7   4   6         30.22         23.84         4.21 o                         
   8   4   6          9.56         12.15         4.21 o                         
   9   4   6          4.26          1.87         4.21 o                         
  -9   5   6          0.09         -4.21         5.61 o                         
  -8   5   6          3.49          1.64         6.78 o                         
  -7   5   6         16.51         16.98         2.33 o                         
  -6   5   6          1.23          2.85         1.70 o                         
  -5   5   6         35.75         36.16         2.26 o                         
  -4   5   6          3.15          0.51         1.20 o                         
  -3   5   6         63.63         65.38         2.50 o                         
  -2   5   6          1.42          0.61         0.86 o                         
  -1   5   6        277.42        298.84         5.43 o                         
   0   5   6        105.57        106.04         3.40 o                         
   1   5   6        267.86        290.08         7.60 o                         
   2   5   6          1.70          1.94         1.12 o                         
   3   5   6         61.65         60.77         4.21 o                         
   4   5   6          3.45          4.21         1.87 o                         
   5   5   6         33.64         35.06         3.74 o                         
   6   5   6          1.14          0.93         2.80 o                         
   7   5   6         15.89         20.57         4.21 o                         
   8   5   6          3.59          0.47         3.74 o                         
   9   5   6          0.11         -2.80         4.21 o                         
  -8   6   6          2.62         -0.23         3.64 o                         
  -7   6   6         10.98         10.46         2.33 o                         
  -6   6   6          6.11          6.15         1.84 o                         
  -5   6   6         16.84         17.21         2.04 o                         
  -4   6   6         51.41         53.79         2.66 o                         
  -3   6   6        165.59        164.61         3.83 o                         
  -2   6   6          7.51          6.84         1.09 o                         
  -1   6   6        137.67        137.82         3.44 o                         
   0   6   6        386.92        426.45         8.72 o                         
   1   6   6        129.96        122.25         4.30 o                         
   2   6   6          8.35          8.26         1.87 o                         
   3   6   6        172.73        170.62         7.48 o                         
   4   6   6         50.83         51.42         4.21 o                         
   5   6   6         15.83         21.04         3.27 o                         
   6   6   6          6.02          7.95         2.80 o                         
   7   6   6         11.56         17.76         4.21 o                         
   8   6   6          2.42          2.34         3.74 o                         
  -8   7   6          2.96          1.67         3.79 o                         
  -7   7   6         15.57         15.56         2.72 o                         
  -6   7   6         22.20         25.94         2.48 o                         
  -5   7   6         59.66         58.37         3.40 o                         
  -4   7   6         50.57         52.04         2.51 o                         
  -3   7   6        265.98        268.14         5.53 o                         
  -2   7   6         37.73         33.85         3.18 o                         
  -1   7   6        346.75        350.72         7.73 o                         
   0   7   6        206.17        168.13         5.29 o                         
   1   7   6        354.92        353.01         9.26 o                         
   2   7   6         34.48         29.45         2.46 o                         
   3   7   6        260.49        263.18        10.75 o                         
   4   7   6         49.47         50.49         4.67 o                         
   5   7   6         61.79         74.79         5.61 o                         
   6   7   6         21.39         27.11         4.21 o                         
   7   7   6         15.21         12.15         3.74 o                         
   8   7   6          2.87          5.61         4.21 o                         
  -8   8   6         17.85         24.31         7.95 o                         
  -7   8   6         14.40         14.38         4.21 o                         
  -6   8   6          5.85          7.23         2.38 o                         
  -5   8   6          4.57          6.14         2.04 o                         
  -4   8   6        206.24        216.16         5.16 o                         
  -3   8   6         55.98         53.20         3.58 o                         
  -2   8   6         29.62         34.32         1.78 o                         
  -1   8   6         17.29         12.58         1.51 o                         
   0   8   6        574.36        514.67        15.43 o                         
   1   8   6         17.05         10.76         3.27 o                         
   2   8   6         30.15         33.50         2.64 o                         
   3   8   6         57.61         59.93         4.44 o                         
   4   8   6        207.97        224.38         9.82 o                         
   5   8   6          4.38          4.21         3.27 o                         
   6   8   6          5.90          7.01         3.74 o                         
   7   8   6         14.67         19.63         4.67 o                         
   8   8   6         17.97         15.89         8.41 o                         
  -7   9   6          0.37          1.17         4.44 o                         
  -6   9   6         38.36         41.89         3.29 o                         
  -5   9   6          4.07          4.07         2.04 o                         
  -4   9   6          0.67          1.05         1.61 o                         
  -3   9   6          1.19          2.61         1.47 o                         
  -2   9   6        184.17        165.39         4.76 o                         
  -1   9   6          2.63          0.93         1.80 o                         
   0   9   6         10.12          8.82         2.13 o                         
   1   9   6          2.63          3.27         2.34 o                         
   2   9   6        183.87        170.43         5.95 o                         
   3   9   6          0.95          3.97         1.98 o                         
   4   9   6          0.61          0.93         2.80 o                         
   5   9   6          3.94          7.95         3.74 o                         
   6   9   6         38.52         41.14         5.14 o                         
   7   9   6          0.40         -3.74         3.74 o                         
  -7  10   6          0.38         12.15         6.08 o                         
  -6  10   6          5.38          3.24         3.08 o                         
  -5  10   6         10.07         11.48         3.48 o                         
  -4  10   6          1.16          0.84         2.01 o                         
  -3  10   6         19.36         23.83         2.75 o                         
  -2  10   6          5.08          3.67         2.13 o                         
  -1  10   6         42.99         42.07         3.13 o                         
   0  10   6          0.78          0.32         2.13 o                         
   1  10   6         42.92         42.41         3.31 o                         
   2  10   6          5.08          5.84         2.31 o                         
   3  10   6         19.61         19.32         3.97 o                         
   4  10   6          1.09          2.34         3.27 o                         
   5  10   6         10.21          8.41         3.74 o                         
   6  10   6          5.41          6.54         4.21 o                         
  -5  11   6          4.69          4.03         2.76 o                         
  -4  11   6          3.78          1.23         2.58 o                         
  -3  11   6         21.88         22.27         2.92 o                         
  -2  11   6          1.58          0.47         2.24 o                         
  -1  11   6         24.95         32.95         6.08 o                         
   0  11   6          4.10          5.95         2.46 o                         
   1  11   6         24.87         24.06         5.14 o                         
   2  11   6          1.49         -1.64         2.31 o                         
   3  11   6         21.86         17.87         2.97 o                         
   4  11   6          3.89          3.74         3.74 o                         
   5  11   6          4.74         11.69         4.21 o                         
  -5  12   6          5.09          1.40         3.74 o                         
  -4  12   6         14.17         18.29         3.37 o                         
  -3  12   6         15.70         17.53         4.67 o                         
  -2  12   6          2.49          2.51         2.58 o                         
  -1  12   6         14.81         18.31         3.13 o                         
   0  12   6         56.28         55.81         4.12 o                         
   1  12   6         14.82         18.83         3.13 o                         
   2  12   6          2.32          7.01         2.97 o                         
   3  12   6         15.74         22.27         3.31 o                         
   4  12   6         14.15         15.43         4.67 o                         
  -3  13   6         31.43         30.94         3.93 o                         
  -2  13   6          2.70         10.64         6.54 o                         
  -1  13   6         42.53         43.16         4.12 o                         
   0  13   6          8.43         11.69         3.13 o                         
   1  13   6         42.09         38.33         3.79 o                         
   2  13   6          2.68          6.08         4.44 o                         
   3  13   6         31.63         29.58         4.67 o                         
   2   0   7        518.00        497.29        12.23 o                         
   3   0   7        123.12        136.96         7.95 o                         
   4   0   7         10.82         12.89         1.65 o                         
   5   0   7         16.95         18.53         2.34 o                         
   6   0   7         16.41         15.02         2.31 o                         
   7   0   7         20.53         29.35         3.27 o                         
   8   0   7         10.09          5.00         2.80 o                         
   9   0   7          3.97          3.27         4.21 o                         
  10   0   7          0.01         -6.08         6.08 o                         
  -9   1   7          3.21          5.14         4.67 o                         
  -8   1   7          1.53          0.08         2.80 o                         
  -7   1   7          0.41          3.97         4.44 o                         
  -6   1   7         12.79         11.24         2.31 o                         
  -5   1   7         26.19         29.81         2.46 o                         
  -4   1   7         83.74         70.11         3.97 o                         
  -3   1   7        177.34        159.85        10.75 o                         
  -2   1   7         34.02         36.73         1.98 o                         
  -1   1   7        611.44        388.93        14.02 o                         
   0   1   7        795.45        395.22        16.36 o                         
   1   1   7        631.91        406.22        14.02 o                         
   2   1   7         32.76         33.58         5.61 o                         
   3   1   7        173.66        162.04         4.78 o                         
   4   1   7         82.83         66.61         2.97 o                         
   5   1   7         27.01         31.90         2.31 o                         
   6   1   7         12.14         12.39         1.98 o                         
   7   1   7          0.54          2.95         2.13 o                         
   8   1   7          1.38         -2.46         2.46 o                         
   9   1   7          3.12         -4.21         4.21 o                         
  -9   2   7          3.59          5.14         4.67 o                         
  -8   2   7          3.88          1.84         4.44 o                         
  -7   2   7         23.12         25.81         2.26 o                         
  -6   2   7         17.76         15.58         1.64 o                         
  -5   2   7         27.37         25.01         1.64 o                         
  -4   2   7         12.97         16.51         1.56 o                         
  -3   2   7        331.44        320.43         8.59 o                         
  -2   2   7         45.57         49.08         3.27 o                         
  -1   2   7        202.39        206.24         5.62 o                         
   0   2   7        177.76        204.47        12.30 o                         
   1   2   7        207.98        215.32         5.62 o                         
   2   2   7         41.13         47.68         3.27 o                         
   3   2   7        330.31        308.42         8.09 o                         
   4   2   7         11.59         14.16         1.65 o                         
   5   2   7         26.40         24.86         2.13 o                         
   6   2   7         16.63         16.52         3.27 o                         
   7   2   7         23.59         23.58         2.80 o                         
   8   2   7          3.74          0.47         3.74 o                         
   9   2   7          3.52          3.27         4.67 o                         
  -9   3   7          1.94          1.64         3.97 o                         
  -8   3   7          3.94          2.34         3.74 o                         
  -7   3   7         52.52         45.33         3.09 o                         
  -6   3   7          7.85          8.44         1.64 o                         
  -5   3   7         68.30         65.70         2.72 o                         
  -4   3   7          1.67          0.62         0.74 o                         
  -3   3   7        523.00        542.85        13.55 o                         
  -2   3   7        445.89        419.43        10.91 o                         
  -1   3   7        770.51        883.37        17.36 o                         
   0   3   7         19.43         17.81         0.96 o                         
   1   3   7        792.08        917.63        21.15 o                         
   2   3   7        449.81        425.43        10.58 o                         
   3   3   7        511.88        520.95        13.05 o                         
   4   3   7          1.65          2.94         1.12 o                         
   5   3   7         71.20         72.23         3.31 o                         
   6   3   7          7.42          8.65         3.27 o                         
   7   3   7         51.49         41.14         4.67 o                         
   8   3   7          3.77          1.87         4.21 o                         
   9   3   7          2.02          3.27         4.21 o                         
  -9   4   7          4.34          1.26         3.79 o                         
  -8   4   7          0.50         -2.97         2.97 o                         
  -7   4   7         10.01          7.25         2.97 o                         
  -6   4   7          7.39          5.86         2.47 o                         
  -5   4   7         50.58         49.97         2.59 o                         
  -4   4   7         61.26         60.88         2.43 o                         
  -3   4   7        113.19        119.46         2.89 o                         
  -2   4   7        134.13        140.50         3.01 o                         
  -1   4   7        366.27        406.74         7.13 o                         
   0   4   7        202.12        164.37         3.68 o                         
   1   4   7        358.93        405.10         8.27 o                         
   2   4   7        132.69        137.51         4.30 o                         
   3   4   7        115.37        119.39         4.67 o                         
   4   4   7         58.97         60.18         2.97 o                         
   5   4   7         48.90         48.21         5.61 o                         
   6   4   7          7.12          9.30         2.13 o                         
   7   4   7         10.22         12.62         3.74 o                         
   8   4   7          0.42         -0.93         3.74 o                         
   9   4   7          4.21          3.27         4.21 o                         
  -9   5   7          5.28         -6.08         6.08 o                         
  -8   5   7          1.93         -0.37         7.01 o                         
  -7   5   7         28.69         28.17         3.64 o                         
  -6   5   7          9.96         12.32         1.79 o                         
  -5   5   7         38.39         32.92         2.71 o                         
  -4   5   7          3.94          3.47         1.36 o                         
  -3   5   7        360.22        377.20         7.06 o                         
  -2   5   7        180.52        196.27         4.02 o                         
  -1   5   7        271.71        290.18         5.33 o                         
   0   5   7         11.39         13.47         1.08 o                         
   1   5   7        271.20        287.82         6.11 o                         
   2   5   7        183.58        200.40         5.78 o                         
   3   5   7        362.12        364.15        14.02 o                         
   4   5   7          4.30          7.95         2.34 o                         
   5   5   7         39.65         46.28         4.21 o                         
   6   5   7         10.70         11.69         3.27 o                         
   7   5   7         28.54         28.98         4.67 o                         
   8   5   7          2.01          5.14         4.21 o                         
   9   5   7          5.38          2.80         5.14 o                         
  -8   6   7          0.67         -1.58         3.46 o                         
  -7   6   7          1.20          2.34         3.31 o                         
  -6   6   7          5.44          3.09         1.92 o                         
  -5   6   7         46.98         43.60         2.61 o                         
  -4   6   7         11.93          8.16         1.92 o                         
  -3   6   7         39.02         39.90         2.70 o                         
  -2   6   7          0.34         -0.79         0.88 o                         
  -1   6   7        226.64        238.35         5.30 o                         
   0   6   7         71.17         65.77         2.33 o                         
   1   6   7        217.41        229.36         6.61 o                         
   2   6   7          0.60          0.00         1.32 o                         
   3   6   7         41.91         45.81         4.21 o                         
   4   6   7         11.25         11.69         2.80 o                         
   5   6   7         44.82         47.21         4.67 o                         
   6   6   7          5.82          5.14         2.80 o                         
   7   6   7          1.33          4.67         3.27 o                         
   8   6   7          0.58         -0.93         3.74 o                         
  -8   7   7          2.42         -0.51         3.79 o                         
  -7   7   7          9.55          1.87         4.21 o                         
  -6   7   7          9.79          8.57         2.09 o                         
  -5   7   7          1.79         -0.34         2.79 o                         
  -4   7   7         18.27         17.10         1.71 o                         
  -3   7   7          1.71          1.45         1.69 o                         
  -2   7   7          3.22          1.04         2.26 o                         
  -1   7   7         20.05         21.55         1.70 o                         
   0   7   7         24.41         32.79         1.89 o                         
   1   7   7         17.36         16.62         1.98 o                         
   2   7   7          2.69          1.17         1.65 o                         
   3   7   7          1.14          0.00         2.34 o                         
   4   7   7         19.66         17.76         3.27 o                         
   5   7   7          1.51          1.40         2.80 o                         
   6   7   7          9.58         10.28         3.27 o                         
   7   7   7          9.20          6.08         3.74 o                         
   8   7   7          2.54          0.93         4.21 o                         
  -7   8   7          2.55         -0.16         3.46 o                         
  -6   8   7         21.92         16.86         2.43 o                         
  -5   8   7          1.28          1.19         1.79 o                         
  -4   8   7         50.69         47.73         2.45 o                         
  -3   8   7         18.62         16.82         1.66 o                         
  -2   8   7         57.39         46.56         2.32 o                         
  -1   8   7          5.98          5.69         1.42 o                         
   0   8   7        276.11        262.39        12.62 o                         
   1   8   7          4.96          4.67         2.57 o                         
   2   8   7         55.92         43.09         2.97 o                         
   3   8   7         19.42         19.63         3.27 o                         
   4   8   7         50.74         56.56         5.14 o                         
   5   8   7          1.09          3.27         3.27 o                         
   6   8   7         21.79         19.17         4.21 o                         
   7   8   7          2.67          0.93         4.21 o                         
  -7   9   7          0.33          5.89         4.21 o                         
  -6   9   7          2.46          2.10         3.31 o                         
  -5   9   7          6.30          2.20         2.04 o                         
  -4   9   7         14.43          9.85         1.79 o                         
  -3   9   7          6.27          5.35         1.57 o                         
  -2   9   7         31.52         33.22         2.24 o                         
  -1   9   7         21.96         17.30         2.80 o                         
   0   9   7          1.40         -0.89         2.10 o                         
   1   9   7         22.65         21.74         2.31 o                         
   2   9   7         31.66         28.98         2.64 o                         
   3   9   7          6.03          4.64         3.51 o                         
   4   9   7         15.23         11.22         3.27 o                         
   5   9   7          6.61          7.95         3.74 o                         
   6   9   7          2.43          0.00         3.74 o                         
   7   9   7          0.29         -3.74         3.74 o                         
  -6  10   7          1.39         -0.71         5.14 o                         
  -5  10   7          0.50          1.56         2.50 o                         
  -4  10   7         10.89         10.57         2.20 o                         
  -3  10   7          5.73          3.81         1.85 o                         
  -2  10   7         16.53         18.87         2.58 o                         
  -1  10   7          7.54          7.12         2.13 o                         
   0  10   7         13.79         10.83         2.31 o                         
   1  10   7          7.22          6.62         2.13 o                         
   2  10   7         16.47         22.59         2.80 o                         
   3  10   7          6.09          6.14         2.57 o                         
   4  10   7         10.97          7.95         3.74 o                         
   5  10   7          0.43          0.93         3.74 o                         
   6  10   7          1.45          3.74         4.21 o                         
  -6  11   7          0.44         -4.67         4.67 o                         
  -5  11   7          2.87         -2.51         2.58 o                         
  -4  11   7          0.29          0.00         3.74 o                         
  -3  11   7          1.87          1.68         3.27 o                         
  -2  11   7          3.71          0.47         2.24 o                         
  -1  11   7          6.82          7.73         2.80 o                         
   0  11   7         14.01          7.14         5.61 o                         
   1  11   7          7.25          6.30         2.46 o                         
   2  11   7          4.03          4.96         2.46 o                         
   3  11   7          1.79          3.04         2.64 o                         
   4  11   7          0.24          0.00         3.74 o                         
   5  11   7          3.07          4.67         4.21 o                         
  -4  12   7          8.95         11.32         3.02 o                         
  -3  12   7          1.37         -0.38         3.51 o                         
  -2  12   7         69.94         65.85         5.14 o                         
  -1  12   7          2.56          8.85         2.80 o                         
   0  12   7         15.52         15.54         3.13 o                         
   1  12   7          2.42          2.47         2.80 o                         
   2  12   7         69.87         65.17         4.45 o                         
   3  12   7          1.46          2.57         3.97 o                         
   4  12   7          8.60          6.54         4.67 o                         
  -3  13   7         11.90         11.29         3.26 o                         
  -2  13   7          2.94          5.61         3.13 o                         
  -1  13   7         13.35         15.41         3.27 o                         
   0  13   7          0.81         -0.99         2.80 o                         
   1  13   7         13.04         11.43         3.97 o                         
   2  13   7          3.09          1.87         2.97 o                         
   0   0   8        826.78        799.83        27.11 o                         
   2   0   8          5.58          6.33         2.34 o                         
   3   0   8       2000.25       1967.45        45.95 o                         
   4   0   8         29.02         28.55         2.31 o                         
   5   0   8        269.76        256.12         7.76 o                         
   6   0   8         11.31         12.69         2.31 o                         
   7   0   8        134.23        120.75         6.78 o                         
   8   0   8          4.24         -1.96         2.46 o                         
   9   0   8          9.50          7.48         4.67 o                         
  -9   1   8         15.89         11.69         3.64 o                         
  -8   1   8          5.47          3.46         4.67 o                         
  -7   1   8         59.49         64.32         4.63 o                         
  -6   1   8          3.08          4.21         1.98 o                         
  -5   1   8        205.58        192.73         6.44 o                         
  -4   1   8         61.90         65.19         3.74 o                         
  -3   1   8        956.28        936.79        31.79 o                         
  -2   1   8         31.46         26.20         2.10 o                         
  -1   1   8       1342.58       1474.84        49.08 o                         
   0   1   8         62.83         62.53         8.88 o                         
   1   1   8       1368.79       1498.49        34.71 o                         
   2   1   8         31.38         26.31         1.98 o                         
   3   1   8        940.50        926.07        22.15 o                         
   4   1   8         63.39         64.15         3.13 o                         
   5   1   8        209.03        200.54         6.28 o                         
   6   1   8          3.12          6.78         1.98 o                         
   7   1   8         58.50         61.11         4.30 o                         
   8   1   8          5.53          3.77         2.80 o                         
   9   1   8         16.12         13.09         5.14 o                         
  -9   2   8          5.55          3.21         6.31 o                         
  -8   2   8          2.92         -1.54         2.80 o                         
  -7   2   8          2.96          1.62         2.46 o                         
  -6   2   8         23.62         18.90         1.75 o                         
  -5   2   8         38.06         36.79         2.04 o                         
  -4   2   8        155.86        150.05         7.48 o                         
  -3   2   8        241.92        222.53         6.61 o                         
  -2   2   8        289.47        313.20        11.69 o                         
  -1   2   8        714.65        691.03        16.53 o                         
   0   2   8        558.35        638.45        12.41 o                         
   1   2   8        706.95        685.76        23.37 o                         
   2   2   8        287.79        306.22         9.12 o                         
   3   2   8        250.49        230.24         6.28 o                         
   4   2   8        153.84        146.32         4.63 o                         
   5   2   8         36.39         32.69         3.27 o                         
   6   2   8         23.14         16.48         2.31 o                         
   7   2   8          3.36          4.67         2.31 o                         
   8   2   8          2.69          2.34         3.74 o                         
   9   2   8          5.34          7.95         4.67 o                         
  -9   3   8          1.55         -0.42         3.97 o                         
  -8   3   8          2.00         -0.07         5.84 o                         
  -7   3   8          3.63         -0.70         2.64 o                         
  -6   3   8         15.61         16.41         1.79 o                         
  -5   3   8         39.69         43.61         2.33 o                         
  -4   3   8         35.34         32.72         3.27 o                         
  -3   3   8         52.77         50.49         4.21 o                         
  -2   3   8        448.76        476.62        11.90 o                         
  -1   3   8        121.02        157.21         3.68 o                         
   0   3   8        154.95        162.49         3.68 o                         
   1   3   8        112.14        150.96         4.45 o                         
   2   3   8        447.44        476.12        11.90 o                         
   3   3   8         50.08         52.83         2.64 o                         
   4   3   8         34.42         33.97         2.31 o                         
   5   3   8         36.90         40.21         2.97 o                         
   6   3   8         15.41         12.23         1.98 o                         
   7   3   8          3.25          3.27         2.80 o                         
   8   3   8          2.09          3.74         3.74 o                         
   9   3   8          1.42          3.27         4.21 o                         
  -9   4   8          0.72          0.93         3.74 o                         
  -8   4   8          3.53          1.17         3.97 o                         
  -7   4   8          2.98          0.74         2.80 o                         
  -6   4   8         14.74         16.86         1.98 o                         
  -5   4   8         29.92         30.64         2.13 o                         
  -4   4   8         13.83         12.53         1.36 o                         
  -3   4   8         73.31         77.30         2.22 o                         
  -2   4   8         95.74         91.62         2.22 o                         
  -1   4   8        323.67        350.02         6.30 o                         
   0   4   8         47.37         38.02         1.33 o                         
   1   4   8        323.43        357.97         7.29 o                         
   2   4   8        100.16         95.47         3.31 o                         
   3   4   8         74.54         77.94         3.13 o                         
   4   4   8         13.90         12.17         1.65 o                         
   5   4   8         30.11         31.04         2.46 o                         
   6   4   8         15.32         14.40         2.13 o                         
   7   4   8          3.13          4.67         3.27 o                         
   8   4   8          3.47          2.80         3.74 o                         
   9   4   8          0.73          4.67         4.21 o                         
  -8   5   8          5.99         -0.30         5.61 o                         
  -7   5   8          1.57          0.42         4.67 o                         
  -6   5   8          7.98          3.05         3.27 o                         
  -5   5   8         67.52         64.50         4.74 o                         
  -4   5   8         98.66         96.07         6.34 o                         
  -3   5   8         34.09         40.57         1.75 o                         
  -2   5   8         59.92         60.95         2.36 o                         
  -1   5   8        213.70        213.88         4.32 o                         
   0   5   8        363.75        339.13         7.10 o                         
   1   5   8        222.74        220.95         4.86 o                         
   2   5   8         59.61         61.73         3.97 o                         
   3   5   8         32.49         38.42         3.51 o                         
   4   5   8         96.75         98.47         3.79 o                         
   5   5   8         70.22         71.99         5.14 o                         
   6   5   8          7.74          5.14         2.80 o                         
   7   5   8          1.63          0.00         3.27 o                         
   8   5   8          5.85          4.67         4.21 o                         
  -8   6   8          6.87          5.91         3.79 o                         
  -7   6   8         15.71         14.26         3.64 o                         
  -6   6   8         17.65         19.70         4.21 o                         
  -5   6   8          5.33          7.33         1.75 o                         
  -4   6   8          3.70          1.87         1.76 o                         
  -3   6   8        120.84        126.01         3.27 o                         
  -2   6   8        114.74        123.21         3.10 o                         
  -1   6   8        112.57        123.83         2.97 o                         
   0   6   8          1.39          0.70         0.96 o                         
   1   6   8        115.77        128.89         3.41 o                         
   2   6   8        116.17        128.62         4.45 o                         
   3   6   8        118.89        130.89         6.54 o                         
   4   6   8          3.26          0.00         2.34 o                         
   5   6   8          5.74          5.14         2.80 o                         
   6   6   8         17.93         21.97         3.74 o                         
   7   6   8         15.78         26.18         4.67 o                         
   8   6   8          6.83          4.21         4.21 o                         
  -8   7   8          3.72          0.65         3.79 o                         
  -7   7   8          5.01          4.91         3.64 o                         
  -6   7   8          2.16          1.17         2.97 o                         
  -5   7   8         33.64         34.67         2.61 o                         
  -4   7   8          4.41          3.20         2.29 o                         
  -3   7   8         48.63         50.16         2.29 o                         
  -2   7   8          3.19          2.78         1.13 o                         
  -1   7   8         58.12         54.45         2.48 o                         
   0   7   8         10.91         11.23         1.42 o                         
   1   7   8         58.28         60.30         3.13 o                         
   2   7   8          4.35          3.74         1.65 o                         
   3   7   8         48.27         55.16         4.67 o                         
   4   7   8          4.17          1.87         2.80 o                         
   5   7   8         33.53         42.07         4.67 o                         
   6   7   8          1.92          3.27         3.27 o                         
   7   7   8          4.83          8.88         3.74 o                         
   8   7   8          3.68          0.47         3.74 o                         
  -7   8   8          7.78          7.17         3.79 o                         
  -6   8   8         22.51         22.97         4.67 o                         
  -5   8   8         12.47         12.95         2.09 o                         
  -4   8   8         18.43         17.43         1.79 o                         
  -3   8   8         73.20         70.32         2.84 o                         
  -2   8   8        220.38        199.37         5.20 o                         
  -1   8   8         73.14         60.24         2.96 o                         
   0   8   8          9.19         10.57         1.80 o                         
   1   8   8         71.80         64.25         4.21 o                         
   2   8   8        219.84        197.37         8.18 o                         
   3   8   8         73.88         66.85         5.61 o                         
   4   8   8         16.49         16.83         3.74 o                         
   5   8   8         11.78         10.28         3.74 o                         
   6   8   8         22.28         15.89         4.67 o                         
   7   8   8          7.85          5.61         4.21 o                         
  -7   9   8          3.04          3.97         3.64 o                         
  -6   9   8          2.12          1.64         3.31 o                         
  -5   9   8          6.63          6.81         2.04 o                         
  -4   9   8          0.92          1.08         1.51 o                         
  -3   9   8         32.21         33.82         2.40 o                         
  -2   9   8          7.43          7.01         1.98 o                         
  -1   9   8         22.66         21.32         1.97 o                         
   0   9   8          0.73         -0.51         2.10 o                         
   1   9   8         23.62         29.57         2.64 o                         
   2   9   8          8.33          8.56         2.13 o                         
   3   9   8         31.23         32.25         4.21 o                         
   4   9   8          0.89          0.47         3.27 o                         
   5   9   8          6.77          8.88         3.74 o                         
   6   9   8          2.34         -0.93         3.74 o                         
   7   9   8          2.92          6.54         4.21 o                         
  -6  10   8          0.85         -1.17         3.31 o                         
  -5  10   8          9.57          8.88         4.67 o                         
  -4  10   8          1.06          0.47         1.98 o                         
  -3  10   8         24.17         25.00         2.48 o                         
  -2  10   8          6.70          9.49         2.58 o                         
  -1  10   8         49.40         47.78         6.78 o                         
   0  10   8          1.56          3.38         2.13 o                         
   1  10   8         48.74         44.64         3.31 o                         
   2  10   8          6.84         13.32         3.74 o                         
   3  10   8         24.79         25.24         4.21 o                         
   4  10   8          1.08          0.00         3.74 o                         
   5  10   8          9.31         13.09         4.21 o                         
   6  10   8          0.89         -1.40         4.21 o                         
  -6  11   8          3.34         -3.74         5.14 o                         
  -5  11   8          1.12         -2.34         4.67 o                         
  -4  11   8          8.19          9.40         2.92 o                         
  -3  11   8         13.67         11.78         3.97 o                         
  -2  11   8          3.69          0.93         3.51 o                         
  -1  11   8          5.93          7.04         2.46 o                         
   0  11   8         25.08         25.10         3.04 o                         
   1  11   8          6.45          8.88         2.64 o                         
   2  11   8          3.55          1.96         2.46 o                         
   3  11   8         13.04          9.82         4.21 o                         
   4  11   8          8.09         13.09         4.67 o                         
   5  11   8          1.24         -1.40         3.74 o                         
  -4  12   8         21.58         15.71         3.46 o                         
  -3  12   8          0.03          0.93         2.58 o                         
  -2  12   8          4.70          4.53         3.04 o                         
  -1  12   8          0.14         -2.31         2.46 o                         
   0  12   8         68.22         65.36         6.31 o                         
   1  12   8          0.10         -2.46         2.46 o                         
   2  12   8          5.06          5.75         2.80 o                         
   3  12   8          0.01         -1.40         4.21 o                         
   4  12   8         21.64         20.10         5.14 o                         
  -3  13   8          1.29         -0.36         2.92 o                         
  -2  13   8          2.70          1.61         2.92 o                         
  -1  13   8          0.98         -1.07         2.80 o                         
   0  13   8          0.12         -2.80         2.80 o                         
   1  13   8          1.06          0.85         2.80 o                         
   2  13   8          2.72          2.44         2.92 o                         
   1   0   9       3298.67       3701.82       120.60 o                         
   2   0   9        247.13        250.56         6.94 o                         
   3   0   9       1313.70       1362.65        32.39 o                         
   4   0   9         53.83         58.57         3.31 o                         
   5   0   9        453.77        441.29        11.90 o                         
   6   0   9        142.47        137.84         7.48 o                         
   7   0   9         90.39         92.51         5.12 o                         
   8   0   9          0.42          0.18         2.58 o                         
   9   0   9         29.64         18.23         3.97 o                         
  -9   1   9         20.94         15.85         3.79 o                         
  -8   1   9         18.76         14.49         3.31 o                         
  -7   1   9         82.49         78.17         4.96 o                         
  -6   1   9         14.99         15.47         2.46 o                         
  -5   1   9        444.89        439.95        11.90 o                         
  -4   1   9        376.28        347.66        10.75 o                         
  -3   1   9       1060.91       1097.60        37.40 o                         
  -2   1   9         73.21         85.14         3.31 o                         
  -1   1   9       3114.15       3545.23        82.31 o                         
   0   1   9       2234.44        932.12        31.32 o                         
   1   1   9       3097.62       3579.33        82.31 o                         
   2   1   9         75.78         88.58         3.31 o                         
   3   1   9       1061.79       1106.82        26.44 o                         
   4   1   9        375.50        358.78         9.59 o                         
   5   1   9        441.69        439.42        11.90 o                         
   6   1   9         14.95         12.39         2.31 o                         
   7   1   9         82.17         75.67         4.78 o                         
   8   1   9         18.54         11.22         2.97 o                         
   9   1   9         20.73         17.76         5.14 o                         
  -9   2   9          5.50         -1.49         3.46 o                         
  -8   2   9          1.78          0.58         6.08 o                         
  -7   2   9         65.65         68.41         6.54 o                         
  -6   2   9          3.89          5.14         2.34 o                         
  -5   2   9        157.68        161.21         5.78 o                         
  -4   2   9         16.98         21.50         3.27 o                         
  -3   2   9        388.08        419.78        10.91 o                         
  -2   2   9         21.24         22.44         2.34 o                         
  -1   2   9        908.17       1036.88        24.79 o                         
   0   2   9         10.29          9.37         1.32 o                         
   1   2   9        904.71       1055.83        24.79 o                         
   2   2   9         18.43         19.64         1.65 o                         
   3   2   9        388.20        415.43        10.58 o                         
   4   2   9         14.81         16.11         1.87 o                         
   5   2   9        157.60        147.02         5.29 o                         
   6   2   9          3.70          0.68         1.80 o                         
   7   2   9         64.90         60.77         7.48 o                         
   8   2   9          1.62          2.34         3.74 o                         
   9   2   9          5.45          6.08         4.67 o                         
  -9   3   9          4.46         -2.29         3.97 o                         
  -8   3   9          1.27         -1.38         3.13 o                         
  -7   3   9         16.53         13.81         3.13 o                         
  -6   3   9          5.00          4.44         3.97 o                         
  -5   3   9        139.14        134.29         5.45 o                         
  -4   3   9         48.28         45.72         8.88 o                         
  -3   3   9        302.34        290.76        11.69 o                         
  -2   3   9        299.60        282.59         7.93 o                         
  -1   3   9       1023.76       1065.00        30.71 o                         
   0   3   9        289.14        391.71         9.92 o                         
   1   3   9       1009.56       1114.73        20.96 o                         
   2   3   9        297.05        287.05         6.21 o                         
   3   3   9        308.52        295.93         7.93 o                         
   4   3   9         48.15         49.66         2.33 o                         
   5   3   9        137.98        128.74         4.78 o                         
   6   3   9          4.64          3.74         1.98 o                         
   7   3   9         16.59         15.89         3.74 o                         
   8   3   9          1.19          0.47         3.74 o                         
   9   3   9          4.45          5.14         4.21 o                         
  -9   4   9          8.50          6.99         4.12 o                         
  -8   4   9          1.98          0.59         3.13 o                         
  -7   4   9          2.58          0.44         3.51 o                         
  -6   4   9         25.69         24.77         3.13 o                         
  -5   4   9        110.96        100.36         4.96 o                         
  -4   4   9         31.45         30.24         2.64 o                         
  -3   4   9         69.56         59.96         2.54 o                         
  -2   4   9         49.95         49.05         2.20 o                         
  -1   4   9        310.40        285.83         5.19 o                         
   0   4   9         22.10         18.13         1.03 o                         
   1   4   9        303.78        275.90         7.27 o                         
   2   4   9         49.20         45.45         2.46 o                         
   3   4   9         70.59         62.19         2.97 o                         
   4   4   9         33.84         34.87         2.64 o                         
   5   4   9        109.31        104.47         4.45 o                         
   6   4   9         25.33         26.65         2.80 o                         
   7   4   9          2.76          1.40         3.27 o                         
   8   4   9          2.15          3.74         3.74 o                         
   9   4   9          8.35          9.35         5.61 o                         
  -8   5   9          9.76          7.03         4.44 o                         
  -7   5   9         28.06         26.00         3.64 o                         
  -6   5   9         28.08         33.05         3.64 o                         
  -5   5   9         68.13         71.18         3.50 o                         
  -4   5   9         64.36         65.93         4.40 o                         
  -3   5   9        230.47        231.03         4.82 o                         
  -2   5   9        363.32        352.00         6.59 o                         
  -1   5   9        352.15        365.40         6.77 o                         
   0   5   9        280.46        304.63         6.56 o                         
   1   5   9        360.03        379.75         7.83 o                         
   2   5   9        361.38        347.65         9.09 o                         
   3   5   9        224.76        229.76         6.61 o                         
   4   5   9         63.46         64.09         3.46 o                         
   5   5   9         69.81         78.71         3.97 o                         
   6   5   9         27.81         30.85         4.21 o                         
   7   5   9         27.10         24.31         4.21 o                         
   8   5   9          9.62          8.88         4.21 o                         
  -8   6   9          3.49          2.10         3.64 o                         
  -7   6   9         19.11         21.70         3.97 o                         
  -6   6   9         56.37         51.13         4.45 o                         
  -5   6   9         35.46         38.50         2.97 o                         
  -4   6   9         98.85        102.39         3.63 o                         
  -3   6   9        223.89        237.59         5.06 o                         
  -2   6   9        167.96        167.50         3.83 o                         
  -1   6   9        309.07        315.91         6.48 o                         
   0   6   9        206.38        210.40         5.03 o                         
   1   6   9        300.94        303.85         6.75 o                         
   2   6   9        167.68        170.70         5.12 o                         
   3   6   9        229.22        244.48        10.28 o                         
   4   6   9         99.36         99.10         6.08 o                         
   5   6   9         33.63         40.20         4.21 o                         
   6   6   9         55.69         62.17         6.08 o                         
   7   6   9         19.66         27.11         4.67 o                         
   8   6   9          3.45          2.80         4.21 o                         
  -8   7   9          9.45          7.34         4.26 o                         
  -7   7   9          0.70          0.12         5.84 o                         
  -6   7   9          3.09         -0.02         3.13 o                         
  -5   7   9          3.67          1.40         2.64 o                         
  -4   7   9         87.01         85.51         3.03 o                         
  -3   7   9         23.57         21.32         1.66 o                         
  -2   7   9          3.24          2.91         1.13 o                         
  -1   7   9         27.04         22.45         2.21 o                         
   0   7   9        261.65        242.16         5.95 o                         
   1   7   9         27.60         24.76         1.78 o                         
   2   7   9          2.72          3.97         1.65 o                         
   3   7   9         22.87         24.78         3.27 o                         
   4   7   9         86.55         85.55         6.08 o                         
   5   7   9          3.74          2.80         3.27 o                         
   6   7   9          3.03          1.87         3.27 o                         
   7   7   9          0.69          3.74         3.74 o                         
   8   7   9          9.43          6.54         5.14 o                         
  -7   8   9          3.56          2.63         4.44 o                         
  -6   8   9         10.90          9.66         3.46 o                         
  -5   8   9         29.50         25.56         3.46 o                         
  -4   8   9         75.35         68.12         3.03 o                         
  -3   8   9         39.02         36.04         2.70 o                         
  -2   8   9         18.82         20.94         1.66 o                         
  -1   8   9        123.01        113.28         4.15 o                         
   0   8   9        223.50        191.75         7.14 o                         
   1   8   9        124.61        115.15         4.63 o                         
   2   8   9         19.83         25.80         2.46 o                         
   3   8   9         38.32         33.66         4.21 o                         
   4   8   9         75.82         68.25         6.08 o                         
   5   8   9         30.13         34.12         4.67 o                         
   6   8   9         11.20          7.95         4.21 o                         
   7   8   9          3.36          6.54         4.67 o                         
  -7   9   9          4.78          1.87         3.64 o                         
  -6   9   9          6.02          4.87         5.61 o                         
  -5   9   9         25.69         28.23         3.79 o                         
  -4   9   9         13.63         16.66         1.99 o                         
  -3   9   9         22.70         19.85         2.20 o                         
  -2   9   9         25.32         23.85         2.13 o                         
  -1   9   9         71.06         61.53         2.97 o                         
   0   9   9         36.54         37.17         5.38 o                         
   1   9   9         70.29         57.81         4.67 o                         
   2   9   9         25.41         28.58         2.64 o                         
   3   9   9         22.70         19.63         3.74 o                         
   4   9   9         13.35         14.96         3.74 o                         
   5   9   9         25.76         28.52         4.67 o                         
   6   9   9          6.07          0.93         4.21 o                         
  -6  10   9          7.38          1.00         3.51 o                         
  -5  10   9          7.97          4.67         4.67 o                         
  -4  10   9          7.29          6.28         2.20 o                         
  -3  10   9         21.27         14.86         2.26 o                         
  -2  10   9         39.93         39.70         3.26 o                         
  -1  10   9         55.82         54.62         8.41 o                         
   0  10   9         16.46         16.76         2.46 o                         
   1  10   9         55.01         51.36         7.25 o                         
   2  10   9         39.88         44.15         3.46 o                         
   3  10   9         21.81         16.83         4.21 o                         
   4  10   9          7.45          5.61         3.74 o                         
   5  10   9          7.90          7.48         4.21 o                         
   6  10   9          7.35          9.82         4.67 o                         
  -5  11   9         12.52          7.95         5.14 o                         
  -4  11   9          6.67          9.82         4.67 o                         
  -3  11   9          9.65         10.31         2.68 o                         
  -2  11   9         19.57         18.15         5.14 o                         
  -1  11   9         30.65         32.32         3.31 o                         
   0  11   9          2.57          1.40         2.46 o                         
   1  11   9         30.19         35.17         3.46 o                         
   2  11   9         19.57         18.21         2.97 o                         
   3  11   9          9.87         13.09         4.21 o                         
   4  11   9          6.74          6.54         4.21 o                         
   5  11   9         12.42         17.30         5.14 o                         
  -4  12   9          2.36         -2.80         4.67 o                         
  -3  12   9          2.01          1.54         2.68 o                         
  -2  12   9         24.63         24.06         3.26 o                         
  -1  12   9          3.05          2.64         2.80 o                         
   0  12   9          2.57          3.27         2.80 o                         
   1  12   9          2.96         -0.70         2.64 o                         
   2  12   9         24.62         20.11         3.31 o                         
   3  12   9          1.87         -0.47         4.21 o                         
   4  12   9          2.52          6.08         5.14 o                         
  -3  13   9          4.43         10.28         6.08 o                         
  -2  13   9          0.89          2.90         3.13 o                         
  -1  13   9          8.15          7.09         3.13 o                         
   0  13   9          0.06         -1.73         2.80 o                         
   1  13   9          7.94          5.93         3.13 o                         
   2  13   9          0.83          2.85         3.02 o                         
   0   0  10        195.21        252.90         9.82 o                         
   1   0  10          7.42          2.80         1.40 o                         
   2   0  10        101.56        106.36         3.64 o                         
   3   0  10          6.43          3.32         1.64 o                         
   4   0  10          1.68          3.97         2.57 o                         
   5   0  10          0.84          5.14         1.98 o                         
   6   0  10         17.90         21.80         2.64 o                         
   7   0  10          5.90          8.06         2.80 o                         
   8   0  10          3.61          3.11         2.80 o                         
   9   0  10          0.08          2.10         3.31 o                         
  -9   1  10          2.36         -0.63         3.97 o                         
  -8   1  10         22.06         19.50         5.84 o                         
  -7   1  10         22.21         20.85         3.13 o                         
  -6   1  10         23.85         23.83         3.27 o                         
  -5   1  10         23.70         28.30         2.64 o                         
  -4   1  10        215.58        204.02        13.56 o                         
  -3   1  10        254.02        274.40        11.22 o                         
  -2   1  10        555.83        602.09        15.21 o                         
  -1   1  10        386.46        484.77        11.90 o                         
   0   1  10        611.60        693.71        23.84 o                         
   1   1  10        367.66        468.07        13.32 o                         
   2   1  10        555.54        611.52        14.87 o                         
   3   1  10        266.76        292.46         7.93 o                         
   4   1  10        212.99        211.33         6.28 o                         
   5   1  10         21.74         21.54         3.27 o                         
   6   1  10         22.92         25.96         2.64 o                         
   7   1  10         23.57         18.02         2.97 o                         
   8   1  10         21.79         19.21         3.31 o                         
   9   1  10          2.29          4.21         4.67 o                         
  -9   2  10          7.57          0.27         3.46 o                         
  -8   2  10          1.89          0.93         2.97 o                         
  -7   2  10          5.50          8.65         2.97 o                         
  -6   2  10         68.89         62.65         4.30 o                         
  -5   2  10         54.37         60.40         4.44 o                         
  -4   2  10         39.01         41.60         4.21 o                         
  -3   2  10         73.17         89.52         3.64 o                         
  -2   2  10       1008.52       1061.14        35.53 o                         
  -1   2  10        134.90        156.14         4.96 o                         
   0   2  10         58.70         65.97         2.97 o                         
   1   2  10        141.16        163.07         5.53 o                         
   2   2  10       1008.12       1049.50        20.42 o                         
   3   2  10         69.37         78.75         3.46 o                         
   4   2  10         36.71         38.66         2.80 o                         
   5   2  10         57.25         55.92         5.38 o                         
   6   2  10         68.31         56.29         4.91 o                         
   7   2  10          5.05          1.75         2.46 o                         
   8   2  10          1.80          0.47         3.74 o                         
   9   2  10          7.84         -1.40         4.67 o                         
  -9   3  10          2.43          1.17         3.64 o                         
  -8   3  10         11.02          8.18         3.97 o                         
  -7   3  10          5.93          3.04         3.97 o                         
  -6   3  10          2.91          3.97         5.38 o                         
  -5   3  10         31.57         28.58         2.80 o                         
  -4   3  10         78.28         70.23         4.91 o                         
  -3   3  10        139.80        155.20         7.48 o                         
  -2   3  10         90.39         96.16         3.97 o                         
  -1   3  10        375.94        392.92        10.25 o                         
   0   3  10         23.51         33.00         2.31 o                         
   1   3  10        378.42        411.36         8.27 o                         
   2   3  10         93.07        105.39         2.97 o                         
   3   3  10        141.86        153.98         3.95 o                         
   4   3  10         78.71         72.34         2.87 o                         
   5   3  10         31.00         32.73         2.64 o                         
   6   3  10          3.20          1.59         2.33 o                         
   7   3  10          6.22          5.61         3.74 o                         
   8   3  10         10.80          9.12         2.97 o                         
   9   3  10          2.30          3.74         4.67 o                         
  -8   4  10          7.23          3.97         3.31 o                         
  -7   4  10         15.59         18.54         5.38 o                         
  -6   4  10         50.94         48.82         6.08 o                         
  -5   4  10          1.15          4.91         2.31 o                         
  -4   4  10         45.45         47.76         8.65 o                         
  -3   4  10        119.37        108.29         3.44 o                         
  -2   4  10        737.06        723.07        14.66 o                         
  -1   4  10        113.70        109.82         3.14 o                         
   0   4  10         42.46         34.22         1.66 o                         
   1   4  10        117.33        121.02         3.14 o                         
   2   4  10        734.65        751.53        17.85 o                         
   3   4  10        115.38        111.49         3.97 o                         
   4   4  10         44.98         47.97         3.74 o                         
   5   4  10          1.08          4.16         2.10 o                         
   6   4  10         50.06         52.50         3.79 o                         
   7   4  10         15.22         14.49         4.21 o                         
   8   4  10          7.19         12.62         4.21 o                         
  -8   5  10          4.01          8.80         3.79 o                         
  -7   5  10         17.53         20.54         3.79 o                         
  -6   5  10          0.01         -0.23         2.64 o                         
  -5   5  10         89.87         90.10         7.25 o                         
  -4   5  10         61.18         64.72         6.54 o                         
  -3   5  10        108.35        107.34         6.90 o                         
  -2   5  10          3.75          2.79         1.42 o                         
  -1   5  10        214.69        223.92         4.49 o                         
   0   5  10         94.48        107.38         2.68 o                         
   1   5  10        215.10        225.35         5.21 o                         
   2   5  10          3.23          4.67         1.46 o                         
   3   5  10        109.97        116.18         4.30 o                         
   4   5  10         60.72         70.12         3.64 o                         
   5   5  10         89.46         92.81         9.35 o                         
   6   5  10          0.02          0.93         3.27 o                         
   7   5  10         17.74         20.10         4.67 o                         
   8   5  10          3.96         -2.34         4.21 o                         
  -8   6  10          3.76          4.04         3.59 o                         
  -7   6  10         40.44         50.34         7.25 o                         
  -6   6  10          0.82          1.64         2.97 o                         
  -5   6  10        155.53        152.60         6.59 o                         
  -4   6  10         29.96         32.09         2.26 o                         
  -3   6  10        407.67        421.09         7.87 o                         
  -2   6  10         13.75         13.43         1.37 o                         
  -1   6  10        781.10        751.52        12.97 o                         
   0   6  10         54.55         54.05         2.48 o                         
   1   6  10        778.68        742.85        14.84 o                         
   2   6  10         13.62         16.60         1.98 o                         
   3   6  10        405.93        408.73        11.07 o                         
   4   6  10         29.90         33.79         2.80 o                         
   5   6  10        154.21        151.92         8.41 o                         
   6   6  10          1.03          6.08         3.74 o                         
   7   6  10         39.96         43.94         5.61 o                         
   8   6  10          3.76          3.74         4.21 o                         
  -7   7  10         18.04         16.04         3.97 o                         
  -6   7  10          6.17          3.89         3.13 o                         
  -5   7  10         44.65         44.11         4.12 o                         
  -4   7  10         16.63         15.09         2.13 o                         
  -3   7  10        118.02        116.96         3.41 o                         
  -2   7  10         73.93         65.07         2.56 o                         
  -1   7  10        170.41        164.60         3.78 o                         
   0   7  10         36.85         28.56         1.78 o                         
   1   7  10        172.86        164.43         4.40 o                         
   2   7  10         74.12         59.80         3.46 o                         
   3   7  10        115.93        113.59         6.54 o                         
   4   7  10         17.41         16.36         3.74 o                         
   5   7  10         45.00         45.81         5.14 o                         
   6   7  10          6.31          4.67         3.74 o                         
   7   7  10         17.64         16.83         4.67 o                         
  -7   8  10          2.48         -2.07         4.21 o                         
  -6   8  10         10.99         12.39         3.64 o                         
  -5   8  10          3.91          0.93         2.97 o                         
  -4   8  10          0.49         -0.24         1.97 o                         
  -3   8  10          4.77          0.59         1.47 o                         
  -2   8  10         62.16         56.64         2.52 o                         
  -1   8  10          9.21          7.53         1.51 o                         
   0   8  10         11.21         10.22         1.42 o                         
   1   8  10          7.92          5.14         2.57 o                         
   2   8  10         62.29         59.53         6.08 o                         
   3   8  10          5.25          0.00         2.80 o                         
   4   8  10          0.46         -1.87         3.27 o                         
   5   8  10          3.62         -2.34         3.27 o                         
   6   8  10         11.11          9.35         4.21 o                         
   7   8  10          2.58          2.80         4.67 o                         
  -7   9  10          0.11          2.34         5.61 o                         
  -6   9  10          0.12          3.23         3.46 o                         
  -5   9  10          0.54         -0.91         2.80 o                         
  -4   9  10          8.68          7.27         2.33 o                         
  -3   9  10          2.72          0.47         1.64 o                         
  -2   9  10          9.37         10.06         1.85 o                         
  -1   9  10          7.16         10.92         1.75 o                         
   0   9  10         27.90         27.29         2.58 o                         
   1   9  10          6.94         10.19         2.13 o                         
   2   9  10          9.59          7.05         2.57 o                         
   3   9  10          3.13          0.93         3.27 o                         
   4   9  10          8.85          7.01         3.74 o                         
   5   9  10          0.63         -2.34         3.74 o                         
   6   9  10          0.14         -4.21         4.21 o                         
  -6  10  10          0.04         -3.34         3.37 o                         
  -5  10  10          3.70          0.93         4.21 o                         
  -4  10  10         12.95         11.22         3.13 o                         
  -3  10  10          0.65          3.52         2.04 o                         
  -2  10  10          2.28          2.80         4.67 o                         
  -1  10  10          5.40          5.21         2.80 o                         
   0  10  10         20.35         17.98         3.04 o                         
   1  10  10          4.88          5.14         2.31 o                         
   2  10  10          2.40          3.74         2.31 o                         
   3  10  10          0.66         -0.47         3.27 o                         
   4  10  10         12.95          9.82         4.21 o                         
   5  10  10          3.60          6.54         4.21 o                         
   6  10  10          0.06          4.21         7.48 o                         
  -5  11  10          3.19          0.47         4.67 o                         
  -4  11  10          2.50          7.95         4.67 o                         
  -3  11  10         20.61         23.84         5.14 o                         
  -2  11  10          7.28          8.97         2.58 o                         
  -1  11  10         40.69         38.25         3.46 o                         
   0  11  10          3.51          6.73         2.46 o                         
   1  11  10         41.06         44.18         3.64 o                         
   2  11  10          7.29          8.18         2.64 o                         
   3  11  10         20.82         26.65         5.14 o                         
   4  11  10          2.44          2.34         4.21 o                         
   5  11  10          3.29         -0.47         4.67 o                         
  -4  12  10          6.36          7.48         5.14 o                         
  -3  12  10          1.81         -2.80         4.67 o                         
  -2  12  10         31.19         36.28         3.93 o                         
  -1  12  10          0.74          1.52         2.58 o                         
   0  12  10          9.51         11.89         2.80 o                         
   1  12  10          0.75         -1.17         2.64 o                         
   2  12  10         31.10         37.20         3.97 o                         
   3  12  10          1.66         -1.40         3.74 o                         
  -2  13  10          0.51          2.57         3.31 o                         
  -1  13  10         16.76         19.05         3.59 o                         
   0  13  10         18.24         15.16         3.26 o                         
   1  13  10         17.08         22.36         5.84 o                         
   2  13  10          0.53         -0.93         3.74 o                         
   1   0  11        455.18        526.64        13.22 o                         
   2   0  11       3126.94       3290.11        76.36 o                         
   3   0  11        127.75        128.55         4.63 o                         
   4   0  11         23.84         25.79         2.31 o                         
   5   0  11         32.80         31.13         3.97 o                         
   6   0  11        202.75        173.47         6.61 o                         
   7   0  11          7.16          4.44         2.64 o                         
   8   0  11          1.49         -1.87         3.27 o                         
   9   0  11          0.07         -3.13         3.13 o                         
  -9   1  11          0.63         -1.53         3.13 o                         
  -8   1  11         11.35          8.24         3.13 o                         
  -7   1  11          8.93          8.25         2.80 o                         
  -6   1  11         20.54         23.25         2.97 o                         
  -5   1  11         31.96         34.69         2.97 o                         
  -4   1  11        214.08        198.07         6.44 o                         
  -3   1  11         23.28         23.37         3.27 o                         
  -2   1  11         44.52         54.47         2.97 o                         
  -1   1  11         43.67         36.10         3.51 o                         
   1   1  11         44.09         40.76         3.97 o                         
   2   1  11         43.50         52.28         2.80 o                         
   3   1  11         25.30         24.60         1.98 o                         
   4   1  11        214.17        196.39         6.28 o                         
   5   1  11         33.31         34.48         2.80 o                         
   6   1  11         20.59         16.83         2.64 o                         
   7   1  11          9.20          6.31         2.64 o                         
   8   1  11         11.63          7.71         2.97 o                         
   9   1  11          0.71          1.40         4.67 o                         
  -9   2  11          8.11          9.82         3.64 o                         
  -8   2  11          8.34          6.31         3.31 o                         
  -7   2  11          0.02          0.00         2.64 o                         
  -6   2  11          2.68          2.10         2.31 o                         
  -5   2  11         82.03         83.92         4.45 o                         
  -4   2  11        104.11        106.90         4.45 o                         
  -3   2  11         34.11         33.76         2.58 o                         
  -2   2  11         93.98         84.14         5.14 o                         
  -1   2  11        252.66        243.56         6.94 o                         
   0   2  11        813.87        936.88        22.91 o                         
   1   2  11        257.16        247.73         5.47 o                         
   2   2  11         98.05         94.41         2.87 o                         
   3   2  11         32.72         31.44         3.04 o                         
   4   2  11        103.59         97.03         4.30 o                         
   5   2  11         83.88         84.90         4.30 o                         
   6   2  11          3.21          4.67         3.27 o                         
   7   2  11          0.01         -0.78         2.46 o                         
   8   2  11          8.16         11.69         4.21 o                         
   9   2  11          8.28          6.54         4.67 o                         
  -9   3  11          0.65         -4.67         4.67 o                         
  -8   3  11          2.99          2.19         3.13 o                         
  -7   3  11         35.80         34.15         3.97 o                         
  -6   3  11         19.62         16.68         2.97 o                         
  -5   3  11         40.99         40.41         3.46 o                         
  -4   3  11         32.88         32.67         2.80 o                         
  -3   3  11        211.25        216.43         9.82 o                         
  -2   3  11         19.30         18.94         1.98 o                         
  -1   3  11        428.15        427.54        10.91 o                         
   0   3  11        206.93        213.50         4.93 o                         
   1   3  11        422.42        416.72         8.81 o                         
   2   3  11         19.09         18.75         1.42 o                         
   3   3  11        215.64        218.67         5.21 o                         
   4   3  11         31.96         31.30         2.32 o                         
   5   3  11         39.69         36.80         7.48 o                         
   6   3  11         19.59         20.10         3.74 o                         
   7   3  11         36.77         35.53         4.67 o                         
   8   3  11          2.94          2.91         3.27 o                         
  -8   4  11         19.95         20.82         3.79 o                         
  -7   4  11         24.97         17.41         3.64 o                         
  -6   4  11         50.19         40.86         3.79 o                         
  -5   4  11        124.58        122.80         9.82 o                         
  -4   4  11        314.97        303.90         9.26 o                         
  -3   4  11        110.71        110.10         4.63 o                         
  -2   4  11         94.24         87.19         3.97 o                         
  -1   4  11        319.61        316.57         7.09 o                         
   0   4  11       1155.01       1185.15        19.81 o                         
   1   4  11        326.17        342.67         7.19 o                         
   2   4  11         94.25         92.13         2.97 o                         
   3   4  11        109.79        112.20         4.30 o                         
   4   4  11        315.30        319.78         8.92 o                         
   5   4  11        125.74        127.18         5.29 o                         
   6   4  11         49.94         43.22         3.46 o                         
   7   4  11         24.86         27.87         3.89 o                         
   8   4  11         19.89         22.44         5.14 o                         
  -8   5  11         21.85         21.76         4.30 o                         
  -7   5  11          4.42          6.28         5.61 o                         
  -6   5  11         78.20         80.72         5.62 o                         
  -5   5  11         47.32         59.99         4.45 o                         
  -4   5  11        237.70        231.92         7.93 o                         
  -3   5  11        109.03        114.52         6.72 o                         
  -2   5  11        361.94        362.52         8.21 o                         
  -1   5  11        326.57        325.76         7.28 o                         
   0   5  11        853.41        814.91        13.91 o                         
   1   5  11        331.33        337.78         8.92 o                         
   2   5  11        359.94        369.29         9.59 o                         
   3   5  11        104.67        123.52         4.63 o                         
   4   5  11        236.19        236.82         7.27 o                         
   5   5  11         47.25         56.35         3.97 o                         
   6   5  11         77.73         81.34         7.01 o                         
   7   5  11          4.22          8.41         4.21 o                         
   8   5  11         21.57         26.18         5.61 o                         
  -8   6  11          4.75          5.47         3.79 o                         
  -7   6  11         18.34         12.40         3.79 o                         
  -6   6  11         44.01         48.84         4.45 o                         
  -5   6  11         31.91         32.31         3.64 o                         
  -4   6  11         37.64         42.77         3.64 o                         
  -3   6  11         95.93         89.86         4.32 o                         
  -2   6  11        188.46        179.20         4.11 o                         
  -1   6  11        164.28        161.51         3.73 o                         
   0   6  11        101.10        105.79         3.41 o                         
   1   6  11        172.55        164.52         4.32 o                         
   2   6  11        188.09        179.67         5.78 o                         
   3   6  11         91.90         77.95         3.97 o                         
   4   6  11         38.21         42.46         3.26 o                         
   5   6  11         33.68         39.27         4.67 o                         
   6   6  11         43.71         49.55         5.61 o                         
   7   6  11         17.89         18.23         4.67 o                         
   8   6  11          4.81          7.95         4.67 o                         
  -7   7  11          4.82          7.09         3.79 o                         
  -6   7  11          7.73          5.94         3.46 o                         
  -5   7  11         86.38         81.00         8.18 o                         
  -4   7  11         70.25         77.08         3.91 o                         
  -3   7  11         48.32         44.66         2.26 o                         
  -2   7  11         16.70         14.69         1.47 o                         
  -1   7  11        145.46        124.12         4.05 o                         
   0   7  11        165.58        176.40         5.03 o                         
   1   7  11        140.16        119.50         4.23 o                         
   2   7  11         17.19         13.20         2.10 o                         
   3   7  11         50.91         41.60         4.67 o                         
   4   7  11         69.65         71.99         6.08 o                         
   5   7  11         84.29         73.86         7.01 o                         
   6   7  11          7.94          2.80         4.21 o                         
   7   7  11          5.10          5.61         4.67 o                         
  -7   8  11          7.31          4.43         3.79 o                         
  -6   8  11         26.91         30.37         4.30 o                         
  -5   8  11          3.32          5.38         2.97 o                         
  -4   8  11          0.76          1.85         2.32 o                         
  -3   8  11         13.61         12.83         2.16 o                         
  -2   8  11        253.48        255.75         6.61 o                         
  -1   8  11          5.16          3.71         1.76 o                         
   0   8  11          0.19          0.00         1.35 o                         
   1   8  11          5.99          4.21         2.57 o                         
   2   8  11        253.58        237.00        11.22 o                         
   3   8  11         12.57          7.01         3.27 o                         
   4   8  11          0.72         -3.27         3.27 o                         
   5   8  11          3.47         -0.93         3.74 o                         
   6   8  11         26.79         28.05         5.14 o                         
   7   8  11          7.06          1.87         4.67 o                         
  -6   9  11          0.52         -3.46         3.46 o                         
  -5   9  11          3.67          3.30         3.97 o                         
  -4   9  11         33.89         30.19         2.97 o                         
  -3   9  11          8.98         10.36         2.64 o                         
  -2   9  11          9.60         10.86         1.92 o                         
  -1   9  11         14.41         16.78         1.85 o                         
   0   9  11         41.91         35.47         2.80 o                         
   1   9  11         14.63         14.09         2.31 o                         
   2   9  11          9.36          9.35         2.31 o                         
   3   9  11          9.10          9.35         3.74 o                         
   4   9  11         33.43         36.46         5.14 o                         
   5   9  11          3.68         -3.74         3.74 o                         
   6   9  11          0.48         -3.27         4.21 o                         
  -6  10  11          0.75          0.47         4.67 o                         
  -5  10  11          9.60          1.87         4.21 o                         
  -4  10  11          2.03         -2.34         3.74 o                         
  -3  10  11         26.95         24.71         3.46 o                         
  -2  10  11         24.87         21.43         2.92 o                         
  -1  10  11         28.99         28.48         2.92 o                         
   0  10  11          8.92          9.01         2.46 o                         
   1  10  11         28.76         25.21         3.27 o                         
   2  10  11         24.92         22.69         2.97 o                         
   3  10  11         27.22         19.17         4.21 o                         
   4  10  11          2.23          2.80         3.74 o                         
   5  10  11          9.45          7.01         4.67 o                         
  -5  11  11          2.01         -3.27         4.67 o                         
  -2  11  11          7.67          3.38         2.80 o                         
  -1  11  11         14.74          9.32         2.80 o                         
   0  11  11          0.39          0.28         2.46 o                         
   1  11  11         15.30         15.54         6.08 o                         
   2  11  11          7.58          7.48         2.64 o                         
   3  11  11         10.41          9.35         4.21 o                         
   4  11  11          0.02          1.87         4.21 o                         
  -3  12  11          1.09         -1.40         4.67 o                         
  -2  12  11          2.86          8.41         4.67 o                         
  -1  12  11         18.26         16.70         3.02 o                         
   0  12  11         35.86         40.20         5.14 o                         
   1  12  11         18.77         16.74         5.38 o                         
   2  12  11          2.87          6.76         2.80 o                         
   3  12  11          1.04          7.01         4.21 o                         
  -2  13  11         19.89         21.50         5.61 o                         
  -1  13  11         10.20         13.45         3.46 o                         
   0  13  11          8.01          6.64         6.31 o                         
   1  13  11         10.41         13.11         4.21 o                         
   0   0  12       1843.08       2242.88        74.33 o                         
   1   0  12         16.57          7.20         1.46 o                         
   2   0  12          2.86          0.00         0.93 o                         
   3   0  12          0.08          1.40         1.65 o                         
   4   0  12        511.66        509.23        13.38 o                         
   5   0  12         17.70         21.48         2.64 o                         
   6   0  12          2.74          4.44         2.31 o                         
   7   0  12          0.15         -2.15         2.46 o                         
   8   0  12         18.81         17.81         3.31 o                         
   9   0  12          0.07         -1.67         3.13 o                         
  -9   1  12          2.33         -0.80         3.46 o                         
  -8   1  12          6.84          3.86         3.13 o                         
  -7   1  12          3.76          3.04         2.64 o                         
  -6   1  12         17.30         16.57         2.97 o                         
  -5   1  12         23.98         22.65         2.80 o                         
  -4   1  12        138.01        128.38         5.12 o                         
  -3   1  12         59.36         61.70         4.67 o                         
  -2   1  12        168.96        199.93         6.11 o                         
  -1   1  12        244.83        242.15         6.94 o                         
   1   1  12        242.70        242.97         9.35 o                         
   2   1  12        167.34        201.09         6.11 o                         
   3   1  12         59.58         53.44         3.31 o                         
   4   1  12        137.90        133.70         4.96 o                         
   5   1  12         23.05         20.27         2.64 o                         
   6   1  12         16.97         16.13         2.64 o                         
   7   1  12          3.65          2.21         2.46 o                         
   8   1  12          6.82          7.21         3.13 o                         
   9   1  12          2.24         -4.67         4.67 o                         
  -9   2  12          2.22         -3.74         4.67 o                         
  -8   2  12          3.02          2.44         3.13 o                         
  -7   2  12         24.48         23.33         7.25 o                         
  -6   2  12         35.84         37.11         4.21 o                         
  -5   2  12         57.32         53.99         3.97 o                         
  -4   2  12         12.61         12.55         2.13 o                         
  -3   2  12        158.23        163.40         5.62 o                         
  -2   2  12         89.87         82.74         5.14 o                         
  -1   2  12        192.11        183.65        20.33 o                         
   0   2  12          3.88          3.97         1.32 o                         
   1   2  12        190.74        194.71         4.57 o                         
   2   2  12         91.60         83.04         2.87 o                         
   3   2  12        155.63        159.02         5.29 o                         
   4   2  12         13.81         11.69         1.98 o                         
   5   2  12         56.44         55.24         7.01 o                         
   6   2  12         36.45         28.40         5.38 o                         
   7   2  12         24.27         21.26         3.51 o                         
   8   2  12          3.09         -3.27         4.21 o                         
   9   2  12          2.17          3.74         5.14 o                         
  -8   3  12          0.58          2.63         3.74 o                         
  -7   3  12          8.80         11.83         6.08 o                         
  -6   3  12          3.56          4.32         2.80 o                         
  -5   3  12        117.79        115.34         5.45 o                         
  -4   3  12         28.64         24.09         2.64 o                         
  -3   3  12        292.20        279.37        12.39 o                         
  -1   3  12        564.97        588.33        14.87 o                         
   0   3  12        182.64        211.58         6.28 o                         
   1   3  12        568.38        592.78        11.96 o                         
   2   3  12         27.49         25.68         1.70 o                         
   3   3  12        292.14        294.86         6.65 o                         
   4   3  12         27.43         24.90         1.97 o                         
   5   3  12        119.87        110.21         7.52 o                         
   6   3  12          3.82          8.41         3.27 o                         
   7   3  12          8.66         13.83         4.21 o                         
   8   3  12          0.50          4.01         3.13 o                         
  -8   4  12         27.10         28.30         4.30 o                         
  -7   4  12         28.91         29.94         4.12 o                         
  -6   4  12         36.60         31.11         5.38 o                         
  -5   4  12         11.59         11.73         2.80 o                         
  -4   4  12         86.13         83.15         4.78 o                         
  -3   4  12        186.30        184.70         9.82 o                         
  -2   4  12         94.67         88.41         8.18 o                         
  -1   4  12         88.42         94.54         3.97 o                         
   0   4  12         53.60         53.32         2.40 o                         
   1   4  12         84.11         88.35         2.94 o                         
   2   4  12         92.68         88.83         3.30 o                         
   3   4  12        189.41        192.14         7.49 o                         
   4   4  12         86.94         91.66         4.30 o                         
   5   4  12         11.29         15.66         2.46 o                         
   6   4  12         36.53         32.56         7.71 o                         
   7   4  12         29.26         41.33         4.12 o                         
   8   4  12         27.27         20.10         5.14 o                         
  -8   5  12         27.48         19.91         4.91 o                         
  -7   5  12          5.82          8.99         3.46 o                         
  -6   5  12        124.10        127.17         6.77 o                         
  -5   5  12         84.04         92.92         5.45 o                         
  -4   5  12        112.62        111.73         5.62 o                         
  -3   5  12        222.55        231.17         7.76 o                         
  -2   5  12        950.71        952.62        18.98 o                         
  -1   5  12        444.32        458.63         9.71 o                         
   0   5  12        150.47        146.66         3.55 o                         
   1   5  12        441.32        452.77         9.62 o                         
   2   5  12        952.15        944.34        22.97 o                         
   3   5  12        222.42        238.64         7.27 o                         
   4   5  12        116.38        117.81         4.96 o                         
   5   5  12         82.51         91.05         4.78 o                         
   6   5  12        124.66        125.75         8.41 o                         
   7   5  12          5.77         11.69         4.67 o                         
   8   5  12         27.77         30.38         5.61 o                         
  -7   6  12          6.79          7.95         3.64 o                         
  -6   6  12         20.29         18.75         3.79 o                         
  -5   6  12         41.25         43.03         4.12 o                         
  -4   6  12        146.31        148.33        14.02 o                         
  -3   6  12         33.26         27.74         2.20 o                         
  -2   6  12         29.41         29.23         1.69 o                         
  -1   6  12         83.46         66.41         2.83 o                         
   0   6  12        211.45        202.26         4.38 o                         
   1   6  12         87.57         72.50         3.64 o                         
   2   6  12         27.50         22.01         2.31 o                         
   3   6  12         31.65         31.42         2.46 o                         
   4   6  12        147.04        156.31         5.78 o                         
   5   6  12         42.58         41.60         4.67 o                         
   6   6  12         19.88         17.30         4.67 o                         
   7   6  12          6.57          8.41         4.67 o                         
  -7   7  12         37.58         33.35         4.59 o                         
  -6   7  12         26.74         23.71         3.97 o                         
  -5   7  12         12.55         18.30         4.21 o                         
  -4   7  12          3.11          3.04         2.64 o                         
  -3   7  12        186.92        183.64         5.38 o                         
  -2   7  12        139.50        135.75         3.98 o                         
  -1   7  12        159.16        155.45         5.26 o                         
   0   7  12          0.10         -0.31         1.35 o                         
   1   7  12        153.22        151.04         4.32 o                         
   2   7  12        139.33        135.22         9.58 o                         
   3   7  12        192.17        179.04         8.88 o                         
   4   7  12          2.66          2.80         3.27 o                         
   5   7  12         11.71          9.35         4.21 o                         
   6   7  12         26.81         26.18         5.14 o                         
   7   7  12         38.33         32.25         5.61 o                         
  -7   8  12          3.07          2.01         3.79 o                         
  -6   8  12          0.26         -3.31         3.31 o                         
  -5   8  12          9.37          7.01         3.31 o                         
  -4   8  12         49.89         44.18         3.93 o                         
  -3   8  12         14.55         16.66         2.60 o                         
  -2   8  12         14.82         16.98         1.85 o                         
  -1   8  12         23.27         25.71         2.06 o                         
   0   8  12        165.97        153.19         8.12 o                         
   1   8  12         24.18         28.11         2.06 o                         
   2   8  12         14.98         13.56         3.74 o                         
   3   8  12         13.67         14.49         3.74 o                         
   4   8  12         50.32         51.89         5.14 o                         
   5   8  12          9.90          7.95         4.21 o                         
   6   8  12          0.25         -0.93         4.21 o                         
   7   8  12          2.92         -2.34         7.01 o                         
  -6   9  12          9.67          5.14         3.64 o                         
  -5   9  12          1.61          1.64         2.97 o                         
  -4   9  12          3.41         -0.99         2.80 o                         
  -3   9  12          0.72          0.47         3.74 o                         
  -2   9  12         15.11         10.86         2.64 o                         
  -1   9  12          2.94          3.11         1.57 o                         
   0   9  12          6.80          4.96         3.74 o                         
   1   9  12          2.86          2.12         2.13 o                         
   2   9  12         14.83          8.41         3.27 o                         
   3   9  12          0.58         -3.27         3.27 o                         
   4   9  12          3.46         -2.34         3.74 o                         
   5   9  12          1.44          1.87         3.74 o                         
   6   9  12          9.65          4.21         4.67 o                         
  -5  10  12          1.03         -0.47         4.67 o                         
  -4  10  12         17.69         17.30         5.14 o                         
  -3  10  12          9.58          5.35         2.92 o                         
  -2  10  12          7.40          7.01         4.21 o                         
  -1  10  12          8.21          7.88         2.24 o                         
   0  10  12         86.23         79.97        14.49 o                         
   1  10  12          9.06          6.31         2.31 o                         
   2  10  12          7.03          6.08         3.74 o                         
   3  10  12          9.00         10.28         3.74 o                         
   4  10  12         17.63         14.49         4.21 o                         
   5  10  12          1.20         -3.74         3.74 o                         
  -5  11  12          2.09         -2.34         4.67 o                         
  -2  11  12          0.80         -1.87         3.74 o                         
  -1  11  12          4.74          0.84         2.46 o                         
   0  11  12          6.05          7.01         2.64 o                         
   1  11  12          4.66          2.59         2.46 o                         
   2  11  12          0.78         -3.74         3.74 o                         
   3  11  12          2.92          0.93         3.74 o                         
   4  11  12          1.19         -3.74         3.74 o                         
  -2  12  12          4.08          0.93         4.67 o                         
  -1  12  12         29.82         28.05         5.61 o                         
   0  12  12          0.00          5.30         3.51 o                         
   1  12  12         29.32         33.06         8.65 o                         
   2  12  12          3.93          2.34         4.21 o                         
   3  12  12         30.64         27.11         5.14 o                         
  -1  13  12          1.01          5.61         5.14 o                         
   0  13  12         10.41          6.78         7.25 o                         
   1  13  12          1.07          1.87         4.21 o                         
   1   0  13         17.04         11.69         1.87 o                         
   3   0  13          0.36         -1.17         1.65 o                         
   4   0  13          4.22          4.91         1.98 o                         
   5   0  13          1.69          2.80         2.31 o                         
   6   0  13         17.69         17.07         2.97 o                         
   7   0  13          1.00          2.36         2.80 o                         
   8   0  13          0.70         -1.84         2.80 o                         
   9   0  13          0.57         -3.14         3.46 o                         
  -9   1  13          0.66         -4.21         4.21 o                         
  -8   1  13          9.37          4.91         3.31 o                         
  -7   1  13          4.40          7.01         2.97 o                         
  -6   1  13         30.38         33.46         3.51 o                         
  -5   1  13         26.15         26.19         2.97 o                         
  -4   1  13        166.40        159.05         5.78 o                         
  -3   1  13         59.43         52.29         8.65 o                         
  -2   1  13        242.75        242.34        12.62 o                         
  -1   1  13        106.95        109.60         4.12 o                         
   1   1  13        101.74        102.37         6.08 o                         
   2   1  13        243.82        257.12         7.27 o                         
   3   1  13         62.05         58.45         3.64 o                         
   4   1  13        168.38        151.40         5.78 o                         
   5   1  13         24.53         23.63         2.64 o                         
   6   1  13         30.96         24.80         3.13 o                         
   7   1  13          4.69          3.52         3.74 o                         
   8   1  13          9.68          7.43         3.46 o                         
   9   1  13          0.60          0.47         4.67 o                         
  -9   2  13          1.39         -0.93         6.08 o                         
  -8   2  13          0.41          2.80         3.31 o                         
  -7   2  13          7.32          8.18         3.31 o                         
  -6   2  13         29.07         31.71         3.46 o                         
  -5   2  13         26.42         26.59         3.13 o                         
  -4   2  13          1.09          1.17         2.10 o                         
  -3   2  13        161.47        151.47         5.62 o                         
  -2   2  13        320.76        351.53        13.56 o                         
  -1   2  13        223.45        229.99         9.82 o                         
   0   2  13          2.39         -0.93         1.32 o                         
   1   2  13        227.77        227.79         5.27 o                         
   2   2  13        321.62        335.92         7.46 o                         
   3   2  13        159.11        148.06         5.61 o                         
   4   2  13          1.02         -1.06         1.80 o                         
   5   2  13         27.18         28.57         7.01 o                         
   6   2  13         29.30         28.74         6.08 o                         
   7   2  13          7.18         10.28         4.21 o                         
   8   2  13          0.39          2.80         4.67 o                         
   9   2  13          1.42          5.61         5.14 o                         
  -8   3  13          2.37          3.36         3.46 o                         
  -7   3  13         39.86         42.16         5.38 o                         
  -6   3  13         58.88         71.99         6.31 o                         
  -5   3  13         47.30         58.88         6.31 o                         
  -4   3  13         17.50         19.63         2.64 o                         
  -3   3  13        296.42        298.16         8.92 o                         
  -2   3  13        186.59        177.41         6.54 o                         
  -1   3  13        225.24        229.00         7.27 o                         
   0   3  13         34.30         32.96         2.31 o                         
   1   3  13        233.93        244.19         5.57 o                         
   2   3  13        183.35        175.24         4.66 o                         
   3   3  13        289.36        293.86         6.92 o                         
   4   3  13         16.06         19.49         2.06 o                         
   5   3  13         48.09         54.70         6.39 o                         
   6   3  13         57.34         58.10         4.26 o                         
   7   3  13         38.84         46.00         4.12 o                         
   8   3  13          2.23          8.18         3.31 o                         
  -8   4  13         43.93         37.16         4.78 o                         
  -7   4  13         38.16         41.00         4.45 o                         
  -6   4  13          6.83         10.99         3.31 o                         
  -5   4  13         62.68         76.70         5.12 o                         
  -4   4  13        227.48        228.85         7.93 o                         
  -3   4  13        570.95        589.10        15.70 o                         
  -2   4  13          0.08         -1.17         3.97 o                         
  -1   4  13        747.59        770.03        19.17 o                         
   0   4  13        326.60        329.81         8.87 o                         
   1   4  13        739.24        773.63        15.47 o                         
   2   4  13          0.09          2.65         1.35 o                         
   3   4  13        574.73        595.97        12.41 o                         
   4   4  13        225.06        225.26         5.94 o                         
   5   4  13         60.14         74.56         4.63 o                         
   6   4  13          6.81         13.05         2.80 o                         
   7   4  13         38.28         42.96         4.45 o                         
   8   4  13         43.62         38.33         6.08 o                         
  -8   5  13          9.08          8.92         4.12 o                         
  -7   5  13         24.35         25.48         4.12 o                         
  -6   5  13        119.39        119.82         6.61 o                         
  -5   5  13         15.54         16.09         3.13 o                         
  -4   5  13        118.42        133.65         6.11 o                         
  -3   5  13        110.79        106.17         5.29 o                         
  -2   5  13        516.31        534.57        14.05 o                         
  -1   5  13         62.71         49.30         3.47 o                         
   0   5  13        504.80        538.18        11.24 o                         
   1   5  13         58.53         48.01         3.12 o                         
   2   5  13        518.53        523.10        13.55 o                         
   3   5  13        114.78        105.27         9.12 o                         
   4   5  13        119.84        130.56         5.29 o                         
   5   5  13         15.04         19.87         2.80 o                         
   6   5  13        119.94        107.52         8.41 o                         
   7   5  13         25.18         25.71         5.14 o                         
   8   5  13          9.26         13.09         5.14 o                         
  -7   6  13         10.88         10.52         3.64 o                         
  -6   6  13          9.09          8.18         3.31 o                         
  -5   6  13         59.86         63.60         8.18 o                         
  -4   6  13        145.05        152.41         6.61 o                         
  -3   6  13        111.07        110.66         8.18 o                         
  -2   6  13          9.17         11.67         1.78 o                         
  -1   6  13        218.86        205.58         4.54 o                         
   0   6  13        223.49        228.49         5.33 o                         
   1   6  13        222.43        200.88         6.44 o                         
   2   6  13          9.41          5.70         3.27 o                         
   3   6  13        110.31         98.64         4.63 o                         
   4   6  13        144.59        145.61         8.18 o                         
   5   6  13         61.38         59.83         5.61 o                         
   6   6  13          9.64          7.48         4.21 o                         
   7   6  13         10.89          8.88         5.14 o                         
  -7   7  13          2.45          0.23         3.97 o                         
  -6   7  13         14.01         11.93         3.79 o                         
  -5   7  13         59.04         57.70         4.78 o                         
  -4   7  13          6.77          9.82         2.97 o                         
  -3   7  13         74.39         76.24         4.96 o                         
  -2   7  13         40.41         38.25         2.51 o                         
  -1   7  13        223.46        218.15         7.56 o                         
   0   7  13          8.99          7.92         1.55 o                         
   1   7  13        226.92        220.54        11.45 o                         
   2   7  13         40.77         38.75         2.80 o                         
   3   7  13         72.92         63.57         6.08 o                         
   4   7  13          7.50          7.95         3.74 o                         
   5   7  13         59.99         62.17         6.08 o                         
   6   7  13         14.15         13.09         4.67 o                         
   7   7  13          2.36         -4.21         4.21 o                         
  -7   8  13          0.04         -3.27         6.08 o                         
  -6   8  13          0.99         -2.80         3.31 o                         
  -5   8  13          9.06          5.14         3.31 o                         
  -4   8  13          1.93          0.47         2.80 o                         
  -3   8  13          0.71          0.62         2.46 o                         
  -2   8  13          8.76          7.79         2.46 o                         
  -1   8  13          7.56          7.33         1.64 o                         
   0   8  13          3.23          1.69         1.51 o                         
   1   8  13          7.11          6.62         2.33 o                         
   2   8  13          8.63          4.21         3.27 o                         
   3   8  13          0.55         -1.40         2.80 o                         
   4   8  13          1.91         -0.93         3.27 o                         
   5   8  13          8.71          8.41         4.21 o                         
   6   8  13          1.00         -2.34         4.21 o                         
  -6   9  13          0.06         -3.13         3.13 o                         
  -5   9  13          3.98          2.10         3.31 o                         
  -4   9  13          5.36          1.87         4.21 o                         
  -3   9  13          0.47         -3.27         3.27 o                         
  -2   9  13          1.14          1.59         2.46 o                         
  -1   9  13          2.69          2.33         1.85 o                         
   0   9  13         50.74         55.69         9.58 o                         
   1   9  13          2.45         -2.10         5.38 o                         
   2   9  13          1.21          0.47         3.27 o                         
   3   9  13          0.50         -3.27         3.27 o                         
   4   9  13          5.52          2.34         3.74 o                         
   5   9  13          3.74         -3.27         3.74 o                         
   6   9  13          0.06         -4.21         4.21 o                         
  -5  10  13          0.81         -4.21         4.21 o                         
  -4  10  13          8.86         11.69         4.67 o                         
  -3  10  13          0.58         -3.74         3.74 o                         
  -2  10  13         25.57         14.49         4.67 o                         
  -1  10  13          3.13         -0.47         3.74 o                         
   0  10  13          3.47          4.21         2.24 o                         
   1  10  13          3.34          3.27         2.31 o                         
   2  10  13         25.70         16.83         4.21 o                         
   3  10  13          0.71         -2.80         3.74 o                         
   4  10  13          8.73          5.14         4.21 o                         
   5  10  13          0.85          0.93         4.21 o                         
  -2  11  13          5.11         -2.34         5.14 o                         
  -1  11  13         12.24          4.67         4.21 o                         
   0  11  13          6.81         18.79         7.01 o                         
   1  11  13         12.87         18.34         7.95 o                         
   2  11  13          5.14          3.74         4.21 o                         
   3  11  13         11.77         11.22         4.67 o                         
   4  11  13          9.88          8.41         4.67 o                         
  -1  12  13         40.01         44.88         6.54 o                         
   0  12  13          2.09         -3.27         4.21 o                         
   1  12  13         39.19         47.61         7.48 o                         
   2  12  13          4.61          3.27         4.67 o                         
   0   0  14         91.59        101.44         6.08 o                         
   2   0  14          0.08         -0.87         0.87 o                         
   3   0  14        219.96        232.71         7.95 o                         
   4   0  14         30.45         31.13         3.97 o                         
   5   0  14        136.91        134.78         5.78 o                         
   6   0  14          0.01         -2.31         2.31 o                         
   7   0  14         15.91         16.16         3.31 o                         
   8   0  14          3.56          1.92         3.51 o                         
  -9   1  14          6.93          8.41         6.54 o                         
  -8   1  14          0.63         -2.34         3.31 o                         
  -7   1  14         48.26         47.94         4.30 o                         
  -6   1  14          6.96          8.71         4.21 o                         
  -5   1  14        123.91        124.94         5.78 o                         
  -4   1  14         14.35         21.50         2.64 o                         
  -3   1  14        472.92        497.54        13.38 o                         
  -2   1  14         44.03         48.94         3.31 o                         
  -1   1  14        705.34        716.92        18.18 o                         
   1   1  14        695.01        733.45        25.71 o                         
   2   1  14         44.06         44.79         7.01 o                         
   3   1  14        481.27        504.86        13.22 o                         
   4   1  14         14.34         15.55         2.31 o                         
   5   1  14        122.72        127.40         5.62 o                         
   6   1  14          7.16          9.79         2.80 o                         
   7   1  14         49.10         45.51         4.12 o                         
   8   1  14          0.60          1.40         4.67 o                         
  -8   2  14          6.72          8.41         3.64 o                         
  -7   2  14         38.12         40.47         6.31 o                         
  -6   2  14        108.38        120.77         6.25 o                         
  -5   2  14         95.04        103.76         5.45 o                         
  -4   2  14         18.53         19.87         2.64 o                         
  -3   2  14        286.33        306.80         9.09 o                         
  -2   2  14        603.11        634.06        16.03 o                         
  -1   2  14        454.21        495.04        18.70 o                         
   0   2  14          7.31          5.52         1.80 o                         
   1   2  14        459.29        510.44        14.96 o                         
   2   2  14        602.98        612.84        12.77 o                         
   3   2  14        284.14        294.50         8.92 o                         
   4   2  14         19.25         23.06         3.74 o                         
   5   2  14         96.01        100.56         5.29 o                         
   6   2  14        108.80        119.67         5.95 o                         
   7   2  14         37.94         40.20         5.61 o                         
   8   2  14          6.79          6.08         4.67 o                         
  -8   3  14         64.95         54.64         5.12 o                         
  -7   3  14         16.83         21.26         3.79 o                         
  -6   3  14         82.45         86.24         7.48 o                         
  -5   3  14         95.31        112.80         5.78 o                         
  -4   3  14        729.82        747.24        19.50 o                         
  -3   3  14         66.33         88.71         4.78 o                         
  -2   3  14        483.91        518.33        13.71 o                         
  -1   3  14        148.10        169.26        14.26 o                         
   0   3  14       2415.59       2483.38        68.02 o                         
   1   3  14        143.76        156.59         4.38 o                         
   2   3  14        484.41        510.28        10.88 o                         
   3   3  14         67.75         83.74         3.49 o                         
   4   3  14        734.13        751.52        15.47 o                         
   5   3  14         93.81        106.74         4.32 o                         
   6   3  14         82.93         85.27         7.48 o                         
   7   3  14         17.20         19.36         3.46 o                         
   8   3  14         65.59         73.74        12.62 o                         
  -8   4  14          8.45          6.54         3.64 o                         
  -7   4  14         20.68         19.73         9.82 o                         
  -6   4  14        173.77        194.98        12.86 o                         
  -5   4  14        256.87        262.39         9.09 o                         
  -4   4  14         69.88         83.73         4.96 o                         
  -3   4  14        313.43        331.45         9.92 o                         
  -2   4  14        628.09        670.50        18.70 o                         
  -1   4  14        953.47        983.89        24.46 o                         
   0   4  14        131.63        133.30         5.86 o                         
   1   4  14        957.51        995.01        19.61 o                         
   2   4  14        629.89        652.53        13.58 o                         
   3   4  14        311.98        322.28         7.64 o                         
   4   4  14         70.64         75.65         4.53 o                         
   5   4  14        258.16        260.51         8.42 o                         
   6   4  14        174.44        196.25         7.60 o                         
   7   4  14         20.52         24.11         3.79 o                         
   8   4  14          8.60         10.28         5.14 o                         
  -7   5  14         22.07         16.32         3.97 o                         
  -6   5  14          0.32          7.50         3.46 o                         
  -5   5  14         41.66         45.83         3.97 o                         
  -4   5  14        395.30        424.90        12.39 o                         
  -3   5  14         68.40         66.15         4.63 o                         
  -2   5  14         43.63         65.14         4.30 o                         
  -1   5  14        119.25        120.14         4.96 o                         
   0   5  14       1258.40       1294.69        25.37 o                         
   1   5  14        120.40        110.52         3.76 o                         
   2   5  14         43.47         57.37         3.23 o                         
   3   5  14         67.35         61.82         6.08 o                         
   4   5  14        392.35        414.36        11.57 o                         
   5   5  14         42.55         40.47         3.46 o                         
   6   5  14          0.34         -3.74         4.21 o                         
   7   5  14         21.87         21.97         5.14 o                         
   8   5  14         32.57         34.12        10.28 o                         
  -7   6  14          3.97          5.38         3.97 o                         
  -6   6  14         85.58         86.33        10.99 o                         
  -5   6  14         11.20          9.82         3.31 o                         
  -4   6  14         20.52         22.01         3.31 o                         
  -3   6  14         22.94         21.48         2.97 o                         
  -2   6  14        427.12        438.69        12.06 o                         
  -1   6  14         20.38         20.28         1.92 o                         
   0   6  14        122.99         99.46         3.68 o                         
   1   6  14         18.78         15.20         2.31 o                         
   2   6  14        427.76        425.64        11.57 o                         
   3   6  14         24.61         20.32         2.57 o                         
   4   6  14         20.98         20.98         4.21 o                         
   5   6  14         10.90         12.15         4.21 o                         
   6   6  14         85.45         81.34         7.95 o                         
   7   6  14          4.21          4.21         4.67 o                         
  -7   7  14          3.72          0.47         3.79 o                         
  -6   7  14          2.27          0.58         3.46 o                         
  -5   7  14         26.35         30.09         4.12 o                         
  -4   7  14         65.10         60.69         4.45 o                         
  -3   7  14         89.75         95.35         5.61 o                         
  -2   7  14          8.95          5.38         2.31 o                         
  -1   7  14        159.07        148.29         9.72 o                         
   0   7  14        127.62        114.56         5.39 o                         
   1   7  14        160.70        148.70        12.39 o                         
   2   7  14          9.19          3.27         1.98 o                         
   3   7  14         87.97         82.95         5.36 o                         
   4   7  14         64.85         63.11         5.61 o                         
   5   7  14         26.24         29.45         5.14 o                         
   6   7  14          2.44         -3.27         4.21 o                         
   7   7  14          3.61          3.27         4.67 o                         
  -6   8  14          2.36          2.59         3.59 o                         
  -5   8  14         17.11         18.44         4.44 o                         
  -4   8  14          0.44         -2.20         2.80 o                         
  -3   8  14         61.10         59.45         4.45 o                         
  -2   8  14          5.56          8.88         3.74 o                         
  -1   8  14        100.13        100.03        12.39 o                         
   0   8  14          0.92          1.17         1.51 o                         
   1   8  14        101.10         96.97        14.02 o                         
   2   8  14          5.46          4.21         3.27 o                         
   3   8  14         61.04         61.24         6.08 o                         
   4   8  14          0.48          0.00         3.27 o                         
   5   8  14         17.44         19.17         4.67 o                         
   6   8  14          2.33         -2.34         4.21 o                         
  -6   9  14          0.14          0.02         3.79 o                         
  -5   9  14          0.04         -3.13         3.13 o                         
  -4   9  14          5.98          4.67         4.67 o                         
  -3   9  14         11.03          7.01         4.21 o                         
  -2   9  14          8.60          3.74         3.74 o                         
  -1   9  14          1.65         -2.10         4.44 o                         
   0   9  14         14.87         16.69         2.80 o                         
   1   9  14          1.26         -2.80         2.80 o                         
   2   9  14          8.58          0.93         3.27 o                         
   3   9  14         11.40          9.35         3.74 o                         
   4   9  14          5.85          5.61         3.74 o                         
   5   9  14          0.02         -3.74         4.21 o                         
  -5  10  14          3.06          1.87         4.67 o                         
  -4  10  14         24.61         20.10         5.14 o                         
  -3  10  14          2.43          4.21         4.21 o                         
  -1  10  14          4.80          3.27         4.21 o                         
   0  10  14         60.59         58.90         6.08 o                         
   1  10  14          4.31          3.27         3.74 o                         
   2  10  14          3.68          4.67         3.74 o                         
   3  10  14          2.63          2.34         3.74 o                         
   4  10  14         24.60         23.37         5.14 o                         
   5  10  14          2.85          4.67         4.67 o                         
  -1  11  14         15.50         14.49         5.14 o                         
   0  11  14          1.61          4.21         4.21 o                         
   1  11  14         15.15          2.80         4.21 o                         
   2  11  14         66.80         64.51         6.54 o                         
   3  11  14          3.48          8.41         4.67 o                         
   4  11  14          2.32          2.80         5.14 o                         
   0  12  14         33.78         29.45         5.61 o                         
   1  12  14         14.22          6.54         4.67 o                         
   2  12  14          8.24          7.95         5.14 o                         
   1   0  15         62.74         74.78        10.99 o                         
   2   0  15        407.58        409.97        19.63 o                         
   3   0  15         53.06         61.27         3.97 o                         
   4   0  15          1.51          3.27         2.31 o                         
   5   0  15         15.97         16.60         2.97 o                         
   6   0  15         33.09         30.39         4.44 o                         
   7   0  15          9.34          8.81         3.13 o                         
   8   0  15          0.38         -2.98         3.27 o                         
  -8   1  15         14.38         10.00         3.79 o                         
  -7   1  15          9.98          7.71         3.31 o                         
  -6   1  15         25.25         26.41         3.64 o                         
  -5   1  15         74.69         87.42         8.65 o                         
  -4   1  15        187.06        186.31         9.58 o                         
  -3   1  15         83.37         95.51         4.91 o                         
  -2   1  15        146.62        146.35         5.62 o                         
  -1   1  15        267.68        285.35         8.59 o                         
   1   1  15        275.36        294.03        12.15 o                         
   2   1  15        147.59        146.16         5.45 o                         
   3   1  15         80.00         99.22         4.78 o                         
   4   1  15        188.27        192.42         7.48 o                         
   5   1  15         76.71         85.12         4.96 o                         
   6   1  15         25.71         24.13         3.31 o                         
   7   1  15          9.63         13.78         3.13 o                         
   8   1  15         14.52         15.43         5.14 o                         
  -8   2  15         29.66         22.70         4.12 o                         
  -7   2  15         13.12         14.74         3.64 o                         
  -6   2  15        160.66        171.67         7.95 o                         
  -5   2  15         26.38         32.22         4.44 o                         
  -4   2  15        250.84        263.58         8.75 o                         
  -3   2  15         82.89         82.06         6.31 o                         
  -2   2  15        758.11        781.41        19.50 o                         
  -1   2  15         76.26         71.88         3.93 o                         
   0   2  15        469.69        503.23        13.22 o                         
   1   2  15         71.31         58.64         7.25 o                         
   2   2  15        758.35        762.99        15.74 o                         
   3   2  15         86.05         78.76         7.88 o                         
   4   2  15        252.84        269.88         8.59 o                         
   5   2  15         24.51         29.58         3.13 o                         
   6   2  15        161.58        159.67         6.94 o                         
   7   2  15         13.53         15.43         4.67 o                         
   8   2  15         30.03         26.65         5.61 o                         
  -8   3  15         46.53         40.28         4.67 o                         
  -7   3  15          9.12          9.86         3.97 o                         
  -6   3  15         67.13         74.59         5.59 o                         
  -5   3  15         23.64         34.32         7.25 o                         
  -4   3  15        507.52        518.86        14.38 o                         
  -3   3  15         44.80         48.61         8.18 o                         
  -2   3  15        529.24        572.78        18.70 o                         
  -1   3  15         82.89         73.22         4.30 o                         
   0   3  15       1391.66       1496.81        36.03 o                         
   1   3  15         88.49         76.64         3.16 o                         
   2   3  15        532.00        579.99        12.23 o                         
   3   3  15         40.76         41.52         2.51 o                         
   4   3  15        509.77        511.73        11.24 o                         
   5   3  15         25.07         18.68         2.33 o                         
   6   3  15         68.19         73.42         5.29 o                         
   7   3  15          8.49          9.82         3.31 o                         
   8   3  15         46.76         47.04         4.63 o                         
  -8   4  15          1.02          0.00         6.08 o                         
  -7   4  15         35.25         27.59         4.30 o                         
  -6   4  15         44.20         45.98         4.45 o                         
  -5   4  15          7.44          6.54         2.97 o                         
  -4   4  15          1.71          2.15         2.46 o                         
  -3   4  15        120.85        119.25         5.62 o                         
  -2   4  15        134.94        157.02         6.11 o                         
  -1   4  15         90.51         89.70         6.08 o                         
   0   4  15         60.35         66.07         3.97 o                         
   1   4  15         86.84         76.54         3.83 o                         
   2   4  15        134.97        148.95         4.57 o                         
   3   4  15        121.34        116.09         5.88 o                         
   4   4  15          1.52          0.70         3.51 o                         
   5   4  15          6.78          6.54         2.64 o                         
   6   4  15         44.40         49.36         4.44 o                         
   7   4  15         35.27         33.00         4.30 o                         
   8   4  15          1.06          0.93         5.61 o                         
  -7   5  15          0.91          0.78         3.46 o                         
  -6   5  15          7.39          7.01         3.74 o                         
  -5   5  15         14.39          6.72         3.27 o                         
  -4   5  15          4.71         11.88         2.97 o                         
  -3   5  15         26.02         28.17         4.91 o                         
  -2   5  15         38.99         32.24         3.27 o                         
  -1   5  15         30.23         30.56         3.51 o                         
   0   5  15          6.90          9.77         2.08 o                         
   1   5  15         26.47         22.85         2.06 o                         
   2   5  15         38.43         32.80         2.24 o                         
   3   5  15         29.31         28.52         4.44 o                         
   4   5  15          4.28          6.31         2.31 o                         
   5   5  15         14.03         13.29         2.80 o                         
   6   5  15          7.10          5.14         4.67 o                         
   7   5  15          1.09         -4.67         4.67 o                         
  -7   6  15          4.15          1.36         3.46 o                         
  -6   6  15          5.44          6.31         3.64 o                         
  -5   6  15          2.77          3.04         2.97 o                         
  -4   6  15         11.65          8.19         4.21 o                         
  -3   6  15         26.45         26.42         3.51 o                         
  -2   6  15         18.58         15.20         3.97 o                         
  -1   6  15         28.56         33.89         2.97 o                         
   0   6  15         19.99         12.12         1.78 o                         
   1   6  15         27.42         28.99         3.74 o                         
   2   6  15         18.45         11.79         2.31 o                         
   3   6  15         25.78         24.32         2.64 o                         
   4   6  15         11.60          9.72         2.46 o                         
   5   6  15          2.74          1.87         3.74 o                         
   6   6  15          5.18         12.62         4.67 o                         
   7   6  15          4.02         -4.21         4.21 o                         
  -6   7  15          3.45          3.32         3.46 o                         
  -5   7  15          7.67          6.78         3.31 o                         
  -4   7  15          6.29          7.26         4.21 o                         
  -3   7  15         49.57         50.04         4.21 o                         
  -2   7  15          3.81          3.49         3.74 o                         
  -1   7  15         58.95         50.64         8.88 o                         
   0   7  15         29.96         31.22         2.80 o                         
   1   7  15         57.05         48.10         7.95 o                         
   2   7  15          3.73          2.80         1.98 o                         
   3   7  15         50.94         51.70         7.25 o                         
   4   7  15          6.01          6.08         3.74 o                         
   5   7  15          7.46          7.48         4.21 o                         
   6   7  15          3.39          0.00         4.21 o                         
  -6   8  15          6.53          8.41         3.97 o                         
  -5   8  15          3.50         -0.47         3.31 o                         
  -4   8  15          2.87         -0.70         2.97 o                         
  -3   8  15          6.56          7.04         3.51 o                         
  -2   8  15         60.38         70.59         7.01 o                         
  -1   8  15         21.70         22.91         4.21 o                         
   0   8  15         11.02          9.98         2.31 o                         
   1   8  15         21.75         15.69         2.64 o                         
   2   8  15         59.82         61.70         6.08 o                         
   3   8  15          6.74          7.48         3.74 o                         
   4   8  15          2.82          2.80         3.74 o                         
   5   8  15          3.52          0.93         4.21 o                         
   6   8  15          6.32          2.34         4.67 o                         
  -5   9  15          1.37         -0.70         3.31 o                         
  -4   9  15          5.55          5.61         4.67 o                         
  -3   9  15         34.16         32.72         5.61 o                         
  -2   9  15          5.12         -0.47         3.74 o                         
  -1   9  15         25.21         32.72         4.67 o                         
   0   9  15         14.69          8.88         3.74 o                         
   1   9  15         25.01         21.97         4.21 o                         
   2   9  15          5.13          7.48         3.74 o                         
   3   9  15         34.30         39.73         5.14 o                         
   4   9  15          5.67          5.14         4.21 o                         
   5   9  15          1.38          4.21         4.21 o                         
  -5  10  15          2.65          9.35         5.61 o                         
  -4  10  15          1.19          5.14         4.67 o                         
  -3  10  15         12.52         12.62         4.67 o                         
   0  10  15          2.14         -3.74         3.74 o                         
   1  10  15          4.36          0.47         3.74 o                         
   2  10  15         60.55         60.30         6.08 o                         
   3  10  15         12.06         14.49         4.67 o                         
   4  10  15          1.21         -3.74         4.21 o                         
   0  11  15        150.13        137.90         9.82 o                         
   1  11  15          9.29         11.22         4.67 o                         
   2  11  15          2.27          5.61         4.21 o                         
   3  11  15          7.07          8.88         4.67 o                         
   1  12  15          2.66          2.34         4.67 o                         
   0   0  16        252.70        249.16        10.75 o                         
   1   0  16        189.33        179.32         6.28 o                         
   2   0  16          3.92          3.36         1.80 o                         
   3   0  16         52.13         45.70         5.38 o                         
   4   0  16         64.72         60.22         4.45 o                         
   5   0  16         61.79         67.12         4.96 o                         
   6   0  16          4.18          4.31         5.38 o                         
   7   0  16          0.59         -0.93         2.97 o                         
   8   0  16          7.48          5.16         3.46 o                         
  -8   1  16          7.54          7.25         3.64 o                         
  -7   1  16         22.14         29.91         4.12 o                         
  -6   1  16         34.77         36.41         5.61 o                         
  -5   1  16         24.63         26.29         4.44 o                         
  -4   1  16         26.84         27.53         3.13 o                         
  -3   1  16        287.65        286.81         8.92 o                         
  -2   1  16         81.97         88.81         4.63 o                         
  -1   1  16        302.57        299.69         8.92 o                         
   0   1  16         48.29         49.24         3.31 o                         
   1   1  16        313.52        312.79         9.09 o                         
   2   1  16         82.23         90.56         4.45 o                         
   3   1  16        277.37        283.45         8.92 o                         
   4   1  16         26.89         28.68         3.13 o                         
   5   1  16         25.30         24.31         3.13 o                         
   6   1  16         34.85         36.65         3.79 o                         
   7   1  16         21.09         17.50         3.46 o                         
   8   1  16          7.50          2.34         5.14 o                         
  -8   2  16         27.06         23.82         7.01 o                         
  -7   2  16          1.32          0.47         3.31 o                         
  -6   2  16         14.45         16.04         4.44 o                         
  -5   2  16         17.85         17.14         3.31 o                         
  -4   2  16        141.97        147.17         6.44 o                         
  -3   2  16         60.33         69.40        10.52 o                         
  -2   2  16          6.53         12.57         3.27 o                         
  -1   2  16        164.53        165.63         6.54 o                         
   0   2  16        227.48        229.49         7.43 o                         
   1   2  16        168.13        175.33         6.28 o                         
   2   2  16          5.88          8.47         1.64 o                         
   3   2  16         61.10         65.17         3.90 o                         
   4   2  16        141.66        145.72         6.11 o                         
   5   2  16         18.79         24.01         3.13 o                         
   6   2  16         13.76         19.74         3.31 o                         
   7   2  16          1.47         -4.21         4.21 o                         
   8   2  16         26.98         21.50         5.61 o                         
  -8   3  16          7.41         11.69         6.08 o                         
  -7   3  16          1.45         -0.93         3.31 o                         
  -6   3  16         51.71         50.27         7.25 o                         
  -5   3  16         21.00         17.62         7.48 o                         
  -4   3  16         76.41         89.07         5.29 o                         
  -3   3  16          3.58         -0.50         2.57 o                         
  -2   3  16        312.62        326.46        25.71 o                         
  -1   3  16         24.30         16.56         4.21 o                         
   0   3  16        101.07         91.31         4.63 o                         
   1   3  16         22.98         16.29         2.46 o                         
   2   3  16        311.75        310.13         7.44 o                         
   3   3  16          3.97         -1.62         1.78 o                         
   4   3  16         73.61         78.28         3.86 o                         
   5   3  16         20.33         19.41         3.25 o                         
   6   3  16         51.26         52.51         4.30 o                         
   7   3  16          1.61          1.17         3.51 o                         
   8   3  16          7.06         13.23         5.84 o                         
  -7   4  16          7.78          8.41         5.38 o                         
  -6   4  16        120.89        119.66        11.22 o                         
  -5   4  16         29.94         34.36         3.97 o                         
  -4   4  16         18.37         24.52         6.08 o                         
  -3   4  16         78.13         85.16         6.54 o                         
  -2   4  16       1167.67       1226.32        39.97 o                         
  -1   4  16         81.32         91.76         4.78 o                         
   0   4  16          0.74          5.61         2.31 o                         
   1   4  16         81.80         85.03         3.44 o                         
   2   4  16       1169.41       1219.61        24.11 o                         
   3   4  16         77.13         81.88         3.76 o                         
   4   4  16         18.20         26.90         2.97 o                         
   5   4  16         29.66         31.15         3.51 o                         
   6   4  16        121.21        122.88         7.01 o                         
   7   4  16          7.62         15.43         3.79 o                         
  -7   5  16          4.61          0.70         3.64 o                         
  -6   5  16          7.06         10.75         3.64 o                         
  -5   5  16          3.71          0.37         3.13 o                         
  -4   5  16        148.99        161.37         7.25 o                         
  -3   5  16         18.94         21.93         3.13 o                         
  -2   5  16         15.75         16.35         3.04 o                         
  -1   5  16         19.48         20.03         2.80 o                         
   0   5  16        275.98        295.33        10.28 o                         
   1   5  16         19.32         14.03         2.98 o                         
   2   5  16         15.21         14.33         1.97 o                         
   3   5  16         19.64         20.74         2.80 o                         
   4   5  16        149.51        151.85         6.11 o                         
   5   5  16          3.74          1.24         2.80 o                         
   6   5  16          6.84          0.93         4.67 o                         
   7   5  16          4.71          4.67         5.14 o                         
  -7   6  16          0.61         -0.75         3.79 o                         
  -6   6  16         12.26         10.12         3.79 o                         
  -5   6  16          0.68          2.34         3.31 o                         
  -4   6  16         24.34         22.46         3.46 o                         
  -3   6  16         12.99          8.41         3.97 o                         
  -2   6  16         87.02         93.57        13.09 o                         
  -1   6  16         23.79         23.61         2.97 o                         
   0   6  16         33.27         28.97         6.31 o                         
   1   6  16         23.12         20.93         3.51 o                         
   2   6  16         87.25         89.76         6.08 o                         
   3   6  16         12.77          9.41         2.31 o                         
   4   6  16         23.68         22.32         2.97 o                         
   5   6  16          0.53         -0.93         3.74 o                         
   6   6  16         12.33          7.48         4.21 o                         
   7   6  16          0.59          3.27         4.67 o                         
  -6   7  16          1.24         -2.63         3.46 o                         
  -5   7  16          0.19         -3.31         3.31 o                         
  -4   7  16          8.97         10.62         3.46 o                         
  -3   7  16         11.60          7.48         2.97 o                         
  -2   7  16          0.57         -2.31         2.31 o                         
  -1   7  16          5.14          6.31         2.64 o                         
   0   7  16         38.22         40.20         4.67 o                         
   1   7  16          4.34          3.92         2.13 o                         
   2   7  16          0.52         -0.23         1.98 o                         
   3   7  16         12.57         12.28         2.58 o                         
   4   7  16          9.21          8.41         3.74 o                         
   5   7  16          0.29          1.40         3.74 o                         
   6   7  16          1.16         -2.34         4.21 o                         
  -6   8  16          2.95          2.80         5.61 o                         
  -5   8  16         14.54         10.67         3.79 o                         
  -4   8  16          9.48          5.84         3.31 o                         
  -3   8  16         11.98         10.55         3.13 o                         
  -2   8  16         17.40         19.17         4.67 o                         
  -1   8  16         30.65         35.53         5.14 o                         
   0   8  16         17.77         14.96         3.74 o                         
   1   8  16         30.67         31.26         5.14 o                         
   2   8  16         17.39         16.36         3.74 o                         
   3   8  16         12.21         10.28         3.74 o                         
   4   8  16          9.44          8.88         3.74 o                         
   5   8  16         14.65         17.76         4.67 o                         
   6   8  16          2.96          2.80         4.67 o                         
  -5   9  16         28.37         26.65         6.08 o                         
  -4   9  16          3.44          5.14         4.67 o                         
  -3   9  16         59.26         80.87         8.41 o                         
  -2   9  16          0.01         -3.74         3.74 o                         
  -1   9  16        123.56        152.86         9.35 o                         
   1   9  16        125.12        114.06         7.95 o                         
   2   9  16          0.02          2.34         3.74 o                         
   3   9  16         58.06         65.91         6.54 o                         
   4   9  16          3.40          6.08         4.21 o                         
   5   9  16         28.64         28.98         5.61 o                         
  -4  10  16          4.13         -1.40         4.67 o                         
  -3  10  16          7.82          7.01         4.67 o                         
   1  10  16         16.17          9.82         4.21 o                         
   2  10  16          0.78          1.40         4.21 o                         
   3  10  16          8.11          8.41         4.21 o                         
   4  10  16          4.18         -1.40         4.21 o                         
   1  11  16          3.15          2.80         5.14 o                         
   2  11  16         52.20         36.93         5.61 o                         
   3  11  16          0.71          2.34         4.21 o                         
   1   0  17          2.17         -1.17         1.98 o                         
   2   0  17          0.27         -1.40         2.57 o                         
   3   0  17         32.24         31.47         3.13 o                         
   4   0  17         39.83         41.85         3.64 o                         
   5   0  17          0.13          1.40         2.64 o                         
   6   0  17          4.18          8.14         3.13 o                         
   7   0  17         15.71         11.69         3.64 o                         
   8   0  17         11.60          9.53         3.79 o                         
  -8   1  17          5.71          3.74         5.14 o                         
  -7   1  17          8.90          7.48         4.21 o                         
  -6   1  17         17.26         16.37         3.64 o                         
  -5   1  17         69.78         63.36         6.54 o                         
  -4   1  17         11.23         11.22         2.97 o                         
  -3   1  17        109.73        100.86         7.71 o                         
  -2   1  17         29.23         27.36         2.97 o                         
  -1   1  17        324.36        297.44        10.52 o                         
   0   1  17         95.41         94.89         4.78 o                         
   1   1  17        326.72        309.62         9.09 o                         
   2   1  17         28.70         31.37         2.41 o                         
   3   1  17        107.35        102.62         5.29 o                         
   4   1  17         10.09         10.04         2.80 o                         
   5   1  17         70.14         66.41         4.96 o                         
   6   1  17         16.90         14.76         3.31 o                         
   7   1  17          8.60          4.81         3.27 o                         
   8   1  17          5.44          2.80         5.14 o                         
  -8   2  17          2.66          5.61         5.61 o                         
  -7   2  17          2.39         -1.18         3.46 o                         
  -6   2  17          7.52          8.41         3.31 o                         
  -5   2  17         50.02         50.60         8.41 o                         
  -4   2  17         10.20          9.12         2.97 o                         
  -3   2  17         55.03         52.35         7.71 o                         
  -2   2  17         31.91         37.35         4.91 o                         
  -1   2  17        158.41        148.72        12.15 o                         
   0   2  17         28.14         38.85         3.13 o                         
   1   2  17        150.65        143.00         5.78 o                         
   2   2  17         29.90         36.34         2.67 o                         
   3   2  17         58.35         59.60         4.02 o                         
   4   2  17          9.76         11.76         2.16 o                         
   5   2  17         47.78         47.62         4.12 o                         
   6   2  17          6.63         10.13         4.21 o                         
   7   2  17          2.58         -4.67         4.67 o                         
   8   2  17          2.61         -1.48         3.79 o                         
  -7   3  17          4.70          4.91         3.64 o                         
  -6   3  17         23.53         23.99         4.67 o                         
  -5   3  17          5.62          3.37         3.13 o                         
  -4   3  17          0.52         -1.17         4.44 o                         
  -3   3  17         43.71         40.66         6.78 o                         
  -2   3  17         82.18         65.81         9.35 o                         
  -1   3  17        128.34        121.60         9.58 o                         
   0   3  17          4.86          1.65         3.27 o                         
   1   3  17        124.93        119.25        13.09 o                         
   2   3  17         82.33         66.82         3.29 o                         
   3   3  17         47.11         47.14         2.67 o                         
   4   3  17          0.35          1.77         2.29 o                         
   5   3  17          5.52          2.48         2.50 o                         
   6   3  17         23.75         21.97         3.64 o                         
   7   3  17          5.19          2.03         6.54 o                         
   8   3  17          0.16         -5.14         5.14 o                         
  -7   4  17          2.50         -1.14         4.21 o                         
  -6   4  17          4.94          7.25         3.64 o                         
  -5   4  17         43.04         47.17         4.45 o                         
  -4   4  17        175.83        176.84        14.96 o                         
  -3   4  17         46.09         45.92         3.97 o                         
  -2   4  17         15.61         26.24         3.13 o                         
  -1   4  17        123.01        133.44        14.02 o                         
   0   4  17        494.83        503.41        13.71 o                         
   1   4  17        127.81        137.11         5.84 o                         
   2   4  17         15.85         20.28         2.13 o                         
   3   4  17         43.93         45.25         2.84 o                         
   4   4  17        176.54        163.76         8.65 o                         
   5   4  17         44.80         51.04         6.31 o                         
   6   4  17          4.99          2.53         5.14 o                         
   7   4  17          2.39         -1.47         3.46 o                         
  -7   5  17          5.01         -0.93         3.79 o                         
  -6   5  17          4.95          6.78         3.64 o                         
  -5   5  17          5.65          4.44         4.44 o                         
  -4   5  17         11.33         17.15         3.31 o                         
  -3   5  17         42.70         47.79         6.31 o                         
  -2   5  17          4.75          1.87         2.64 o                         
  -1   5  17         73.16         74.82         4.63 o                         
   0   5  17         41.30         46.64         3.46 o                         
   1   5  17         74.61         69.40         4.91 o                         
   2   5  17          4.68          1.63         2.15 o                         
   3   5  17         40.78         40.20         3.31 o                         
   4   5  17         11.66         11.15         4.44 o                         
   5   5  17          5.51          5.84         5.84 o                         
   6   5  17          4.97          7.01         4.67 o                         
   7   5  17          4.70          0.00         5.14 o                         
  -6   6  17          6.68          4.15         3.79 o                         
  -5   6  17         12.38         11.44         3.79 o                         
  -4   6  17          0.84         -1.67         5.14 o                         
  -3   6  17          5.59          6.16         2.80 o                         
  -2   6  17         26.42         26.72         3.31 o                         
  -1   6  17         30.17         36.85         3.74 o                         
   0   6  17          3.08          2.10         2.31 o                         
   1   6  17         30.91         35.06         4.67 o                         
   2   6  17         26.93         25.45         2.80 o                         
   3   6  17          5.42          5.38         2.31 o                         
   4   6  17          0.86         -2.31         2.31 o                         
   5   6  17         12.23         11.22         4.21 o                         
   6   6  17          6.95         11.69         4.67 o                         
  -6   7  17          1.24         -0.70         4.44 o                         
  -5   7  17         16.00         13.76         3.79 o                         
  -4   7  17          3.54          7.48         3.31 o                         
  -3   7  17         21.62         26.21         3.64 o                         
  -2   7  17          1.28          3.33         3.04 o                         
  -1   7  17         56.07         68.25         7.01 o                         
   0   7  17         15.52         17.30         4.21 o                         
   1   7  17         56.43         61.70         6.54 o                         
   2   7  17          1.30          2.05         2.13 o                         
   3   7  17         21.49         29.51         3.13 o                         
   4   7  17          3.44          7.95         3.74 o                         
   5   7  17         16.16         13.09         4.67 o                         
   6   7  17          1.27          0.93         4.67 o                         
  -5   8  17          0.25          2.36         4.44 o                         
  -4   8  17         24.55         25.44         3.97 o                         
  -3   8  17          7.29          6.42         3.59 o                         
  -2   8  17          1.77         -2.34         3.74 o                         
  -1   8  17          3.72          3.74         3.74 o                         
   0   8  17         61.49         71.99         7.01 o                         
   1   8  17          3.61          4.21         3.74 o                         
   2   8  17          2.06         -0.93         3.27 o                         
   3   8  17          7.41          4.21         3.74 o                         
   4   8  17         24.74         25.24         4.67 o                         
   5   8  17          0.22          1.40         4.21 o                         
  -5   9  17         11.24         11.69         7.48 o                         
  -4   9  17          4.13          8.41         5.14 o                         
  -3   9  17         16.68         18.70         5.14 o                         
  -2   9  17         16.27         21.04         4.67 o                         
  -1   9  17         44.98         43.94         5.61 o                         
   2   9  17         16.33          9.35         4.21 o                         
   3   9  17         16.68         14.96         4.21 o                         
   4   9  17          4.12          4.67         4.21 o                         
   5   9  17         11.20          9.82         4.67 o                         
  -4  10  17          0.90          3.74         5.14 o                         
  -3  10  17          6.25         11.69         5.14 o                         
   2  10  17          5.09         -1.87         3.74 o                         
   3  10  17          6.20          8.88         4.67 o                         
   4  10  17          0.85         -1.87         4.21 o                         
   0   0  18        443.59        391.73        15.89 o                         
   1   0  18        148.47        145.92         5.95 o                         
   2   0  18         11.41         14.11         2.64 o                         
   3   0  18        126.55        114.19         5.78 o                         
   4   0  18        175.24        167.52         7.10 o                         
   5   0  18          2.56          0.93         2.97 o                         
   6   0  18         16.58         14.47         3.46 o                         
   7   0  18          3.52          2.10         3.64 o                         
   8   0  18         21.59         19.63         6.08 o                         
  -8   1  18          2.31         -4.67         5.61 o                         
  -7   1  18          0.56         -1.27         3.46 o                         
  -6   1  18         26.21         18.20         3.79 o                         
  -5   1  18          9.22          8.65         3.51 o                         
  -4   1  18          4.30          1.64         2.64 o                         
  -3   1  18         12.18          7.42         2.80 o                         
  -2   1  18         66.19         52.73         3.79 o                         
  -1   1  18          9.89          5.14         2.31 o                         
   0   1  18          1.90          5.14         2.31 o                         
   1   1  18          7.97          4.78         4.67 o                         
   2   1  18         66.52         61.77         5.61 o                         
   3   1  18         14.73          7.48         2.64 o                         
   4   1  18          4.76          6.98         2.80 o                         
   5   1  18          9.58          8.17         4.67 o                         
   6   1  18         26.37         25.58         3.79 o                         
   7   1  18          0.76         -0.38         3.46 o                         
  -7   2  18         13.89         11.04         4.21 o                         
  -6   2  18          0.30         -3.13         3.13 o                         
  -5   2  18          6.48          1.64         2.97 o                         
  -4   2  18         12.36          9.58         3.31 o                         
  -3   2  18         61.11         49.67         5.14 o                         
  -2   2  18         83.03         84.43         4.96 o                         
  -1   2  18         79.28         81.21         9.12 o                         
   0   2  18          8.60          6.08         2.31 o                         
   1   2  18         74.47         81.59         4.78 o                         
   2   2  18         82.69         93.63         5.12 o                         
   3   2  18         62.02         58.49         3.37 o                         
   4   2  18         12.46          8.88         2.16 o                         
   5   2  18          5.62          6.17         2.24 o                         
   6   2  18          0.34          3.16         3.11 o                         
   7   2  18         13.90         10.79         7.71 o                         
  -7   3  18          0.43         -3.64         3.64 o                         
  -6   3  18          4.94          3.47         5.61 o                         
  -5   3  18          6.76          2.80         3.74 o                         
  -4   3  18          1.15          0.70         3.51 o                         
  -3   3  18         10.29         11.11         4.21 o                         
  -2   3  18         38.54         32.37         3.46 o                         
  -1   3  18         29.70         29.30         4.67 o                         
   0   3  18          1.92          3.04         3.51 o                         
   1   3  18         29.53         36.41         3.27 o                         
   2   3  18         38.79         35.28         3.31 o                         
   3   3  18         11.20         10.06         2.06 o                         
   4   3  18          1.73          2.51         2.06 o                         
   5   3  18          7.08          1.62         2.80 o                         
   6   3  18          5.00          3.51         3.31 o                         
   7   3  18          0.43         -3.51         5.38 o                         
  -7   4  18          0.41         -2.10         3.97 o                         
  -6   4  18          0.32          4.21         3.64 o                         
  -5   4  18          4.98         -3.13         3.13 o                         
  -4   4  18          7.23          5.93         3.13 o                         
  -3   4  18          0.19         -2.57         3.51 o                         
  -2   4  18         12.89         12.40         2.97 o                         
  -1   4  18         12.26          9.32         3.51 o                         
   0   4  18          0.66          0.14         2.13 o                         
   1   4  18         12.02          9.92         2.46 o                         
   2   4  18         11.78         14.02         2.64 o                         
   3   4  18          0.19          0.27         1.78 o                         
   4   4  18          7.22          4.77         2.46 o                         
   5   4  18          4.85          2.80         2.97 o                         
   6   4  18          0.17          2.63         3.27 o                         
   7   4  18          0.43         -3.59         3.59 o                         
  -6   5  18          0.12         -0.45         3.46 o                         
  -5   5  18          8.86          9.14         6.54 o                         
  -4   5  18         88.36         95.75         7.25 o                         
  -3   5  18          7.66          9.13         4.21 o                         
  -2   5  18          1.67         -0.84         2.46 o                         
  -1   5  18         16.05         16.21         2.97 o                         
   0   5  18        257.96        267.05        16.13 o                         
   1   5  18         15.69         16.68         2.64 o                         
   2   5  18          1.71         -2.34         3.27 o                         
   3   5  18          7.90          2.59         2.46 o                         
   4   5  18         89.23         87.78         5.26 o                         
   5   5  18          8.67          6.89         6.31 o                         
   6   5  18          0.10         -2.34         4.67 o                         
   7   5  18          2.90          1.40         5.14 o                         
  -6   6  18         18.32         13.09         3.97 o                         
  -5   6  18          0.38          2.45         3.46 o                         
  -4   6  18         11.82         16.82         3.97 o                         
  -3   6  18          0.63          0.00         2.97 o                         
  -2   6  18        154.30        158.99         8.41 o                         
  -1   6  18          0.65          2.71         2.46 o                         
   0   6  18         32.30         33.60         3.26 o                         
   1   6  18          0.76          3.74         3.27 o                         
   2   6  18        154.25        173.43         9.35 o                         
   3   6  18          0.84          0.47         2.46 o                         
   4   6  18         11.54         11.04         2.80 o                         
   5   6  18          0.34         -1.87         3.74 o                         
   6   6  18         18.39         13.56         5.14 o                         
  -6   7  18         10.71         11.69         6.08 o                         
  -5   7  18          2.40          0.47         3.64 o                         
  -4   7  18         20.28         23.63         4.12 o                         
  -3   7  18         30.30         38.53         4.12 o                         
  -2   7  18         37.38         41.09         3.93 o                         
  -1   7  18         22.82         31.79         5.14 o                         
   0   7  18         46.09         57.03         6.08 o                         
   1   7  18         24.62         28.98         4.67 o                         
   2   7  18         37.04         48.15         5.14 o                         
   3   7  18         28.57         31.66         5.61 o                         
   4   7  18         20.33         25.71         4.67 o                         
   5   7  18          2.67          0.47         4.21 o                         
   6   7  18         10.51          9.82         5.14 o                         
  -5   8  18         10.17         10.99         3.97 o                         
  -4   8  18         23.21         25.20         7.25 o                         
  -3   8  18         39.87         55.16         6.54 o                         
  -2   8  18         28.23         33.19         5.61 o                         
  -1   8  18         50.94         63.57         6.54 o                         
   0   8  18         45.09         55.63         6.08 o                         
   1   8  18         50.00         76.20         7.01 o                         
   3   8  18         40.28         37.40         5.14 o                         
   4   8  18         22.98         23.84         4.67 o                         
   5   8  18          9.76         16.83         5.14 o                         
  -4   9  18          2.49          5.61         5.14 o                         
  -3   9  18         22.55         21.04         5.14 o                         
  -2   9  18         21.86         37.40         5.61 o                         
  -1   9  18         30.98         35.53         5.61 o                         
   3   9  18         23.15         14.49         4.67 o                         
   4   9  18          2.57          6.08         4.21 o                         
  -3  10  18          1.36          1.40         4.67 o                         
   1   0  19         70.59         64.04         9.58 o                         
   2   0  19        769.59        752.39        19.83 o                         
   3   0  19          5.27          7.97         2.80 o                         
   4   0  19          0.90          3.04         3.04 o                         
   5   0  19         18.81         15.93         4.21 o                         
   6   0  19        107.86        112.84         6.77 o                         
   7   0  19          1.42         -3.31         3.31 o                         
  -7   1  19          4.50          0.70         3.64 o                         
  -6   1  19         11.55         10.99         3.64 o                         
  -5   1  19          3.81          2.41         3.13 o                         
  -4   1  19        187.88        192.81         7.76 o                         
  -3   1  19         43.25         42.48         3.79 o                         
  -2   1  19         92.78         94.93         5.29 o                         
  -1   1  19         41.37         44.18         3.64 o                         
   0   1  19        502.07        464.70        13.22 o                         
   1   1  19         39.96         36.94         3.46 o                         
   2   1  19         92.03         91.93         5.29 o                         
   3   1  19         44.51         42.41         3.64 o                         
   4   1  19        186.77        192.78         7.76 o                         
   5   1  19          3.66          5.73         3.13 o                         
   6   1  19         11.25         11.06         3.46 o                         
   7   1  19          4.64          7.91         3.93 o                         
  -7   2  19          1.51          2.60         4.67 o                         
  -6   2  19         18.78         17.78         3.97 o                         
  -5   2  19         45.99         40.53         4.45 o                         
  -4   2  19         14.67         18.42         3.64 o                         
  -3   2  19         64.52         65.23         7.95 o                         
  -2   2  19        132.36        135.97         6.28 o                         
  -1   2  19        173.86        181.47         7.71 o                         
   0   2  19          0.06          0.00         2.31 o                         
   1   2  19        179.37        184.79         6.94 o                         
   2   2  19        134.48        140.73         6.28 o                         
   3   2  19         62.42         61.40         5.14 o                         
   4   2  19         14.34         10.98         2.33 o                         
   5   2  19         47.72         40.28         3.65 o                         
   6   2  19         19.16         22.63         3.79 o                         
   7   2  19          1.39          0.69         5.14 o                         
  -7   3  19          4.24         -2.34         3.97 o                         
  -6   3  19          9.05          7.07         3.97 o                         
  -5   3  19          7.97          3.49         3.46 o                         
  -4   3  19         51.28         53.11         4.63 o                         
  -3   3  19         25.01         28.85         5.38 o                         
  -2   3  19         71.86         66.58         5.38 o                         
  -1   3  19         12.06         11.98         2.97 o                         
   0   3  19        160.69        149.82         6.28 o                         
   1   3  19         11.08         11.30         2.64 o                         
   2   3  19         71.48         63.36         4.96 o                         
   3   3  19         24.97         28.90         3.31 o                         
   4   3  19         50.62         49.80         3.25 o                         
   5   3  19          7.20          6.78         2.97 o                         
   6   3  19          8.90          6.31         3.31 o                         
   7   3  19          4.32         -0.23         3.31 o                         
  -6   4  19          4.40          2.57         6.78 o                         
  -5   4  19         18.23         21.20         3.97 o                         
  -4   4  19          8.68         10.28         3.46 o                         
  -3   4  19         56.59         63.29         4.93 o                         
  -2   4  19         10.23          7.95         2.97 o                         
  -1   4  19        110.41        119.90         5.95 o                         
   0   4  19          5.41         10.26         3.74 o                         
   1   4  19        113.80        126.21         5.95 o                         
   2   4  19         10.25          9.35         2.64 o                         
   3   4  19         55.69         55.40         4.44 o                         
   4   4  19          8.55          5.94         2.80 o                         
   5   4  19         18.91         16.13         3.31 o                         
   6   4  19          4.39          0.70         2.97 o                         
   7   4  19          4.96          4.67         4.38 o                         
  -6   5  19          1.64         -2.14         3.46 o                         
  -5   5  19         14.03          9.35         3.64 o                         
  -4   5  19          3.74          6.54         3.31 o                         
  -3   5  19         42.30         39.49         4.12 o                         
  -2   5  19          8.22          4.89         2.80 o                         
  -1   5  19         54.67         53.64         5.38 o                         
   0   5  19          9.16         11.19         2.80 o                         
   1   5  19         54.43         49.93         3.79 o                         
   2   5  19          8.24         10.28         3.74 o                         
   3   5  19         42.42         35.53         5.14 o                         
   4   5  19          3.86          4.26         3.04 o                         
   5   5  19         13.96         11.71         3.13 o                         
   6   5  19          1.64         -4.21         4.21 o                         
  -6   6  19         17.11         21.97         7.01 o                         
  -5   6  19         13.33         10.99         3.97 o                         
  -4   6  19          4.00          5.01         3.46 o                         
  -3   6  19         12.91         21.76         3.64 o                         
  -2   6  19         99.58        109.72        12.39 o                         
  -1   6  19         33.44         38.77         4.91 o                         
   0   6  19         19.64         17.60         3.04 o                         
   1   6  19         31.55         36.46         5.14 o                         
   2   6  19         99.25        120.14         8.41 o                         
   3   6  19         13.78          7.48         4.21 o                         
   4   6  19          3.98          3.27         2.64 o                         
   5   6  19         12.57         11.69         4.21 o                         
   6   6  19         17.06         17.76         5.14 o                         
  -5   7  19          3.14          5.14         3.64 o                         
  -4   7  19         77.26         85.76         6.59 o                         
  -3   7  19          6.93         17.37         3.64 o                         
  -2   7  19          0.05          6.54         2.97 o                         
  -1   7  19          8.98         18.23         4.67 o                         
   0   7  19        185.87        205.22        11.22 o                         
   1   7  19          9.45          9.35         4.21 o                         
   2   7  19          0.06          0.00         3.74 o                         
   3   7  19          6.39         17.30         4.67 o                         
   4   7  19         77.45         75.26         7.48 o                         
   5   7  19          3.14         -1.87         4.21 o                         
  -5   8  19         12.77          8.88         6.08 o                         
  -4   8  19          0.29          8.88         3.79 o                         
  -3   8  19          8.88         12.15         5.14 o                         
  -2   8  19        134.63        176.23        11.22 o                         
  -1   8  19         23.63         28.05         5.61 o                         
   0   8  19          0.77          3.74         4.21 o                         
   1   8  19         23.94         22.91         4.67 o                         
   4   8  19          0.31          8.88         4.67 o                         
   5   8  19         12.95         12.62         4.67 o                         
  -4   9  19         53.44         61.24         7.95 o                         
  -3   9  19          7.89          7.48         5.14 o                         
  -2   9  19          1.55          8.41         4.67 o                         
  -1   9  19          8.47         13.09         4.67 o                         
   0   0  20         14.72          9.82         3.74 o                         
   1   0  20          0.19         -0.84         2.46 o                         
   2   0  20          0.00          5.38         3.97 o                         
   3   0  20         12.52          3.55         3.27 o                         
   4   0  20          5.76         -0.70         2.97 o                         
   5   0  20          2.11          1.40         3.31 o                         
   6   0  20          0.18         -1.83         3.46 o                         
   7   0  20          4.38          2.44         3.79 o                         
  -7   1  20          0.23          4.88         5.61 o                         
  -6   1  20          1.12         -0.23         3.51 o                         
  -5   1  20          6.85          6.08         3.31 o                         
  -4   1  20         64.19         53.86         4.63 o                         
  -3   1  20         26.14         27.62         3.79 o                         
  -2   1  20          6.05          5.75         2.80 o                         
  -1   1  20         58.67         65.87         6.78 o                         
   0   1  20        218.19        197.72         7.43 o                         
   1   1  20         58.46         61.03         4.30 o                         
   2   1  20          6.19          1.25         2.46 o                         
   3   1  20         26.87         26.51         3.64 o                         
   4   1  20         63.89         61.24         4.63 o                         
   5   1  20          7.13          5.38         3.31 o                         
   6   1  20          1.16         -3.04         3.31 o                         
   7   1  20          0.31          8.88         5.61 o                         
  -7   2  20          2.09         -4.21         5.61 o                         
  -6   2  20         14.51         10.52         3.97 o                         
  -5   2  20          9.61          9.49         3.79 o                         
  -4   2  20         12.02          7.48         3.64 o                         
  -3   2  20         45.80         48.88         4.30 o                         
  -2   2  20         28.79         31.61         3.51 o                         
  -1   2  20         75.81         81.20         5.29 o                         
   0   2  20          5.96          5.61         2.64 o                         
   1   2  20         74.41         68.36         4.96 o                         
   2   2  20         29.03         27.29         3.46 o                         
   3   2  20         46.21         42.22         3.97 o                         
   4   2  20         11.90         12.31         3.31 o                         
   5   2  20          9.07         11.61         2.70 o                         
   6   2  20         14.55         14.79         3.59 o                         
   7   2  20          2.13          4.67         3.64 o                         
  -6   3  20          0.11         -0.47         3.64 o                         
  -5   3  20          3.20          2.80         4.21 o                         
  -4   3  20         72.71         77.53         8.41 o                         
  -3   3  20         21.98         18.34         3.64 o                         
  -2   3  20          2.56         -1.68         4.67 o                         
  -1   3  20         14.63          9.35         3.27 o                         
   0   3  20        280.84        291.16        13.79 o                         
   1   3  20         15.63         14.97         2.97 o                         
   2   3  20          2.60          2.80         2.64 o                         
   3   3  20         21.20         15.22         3.27 o                         
   4   3  20         72.57         77.59         8.41 o                         
   5   3  20          3.36          0.23         2.97 o                         
   6   3  20          0.13          0.47         3.31 o                         
   7   3  20          3.33          8.29         6.54 o                         
  -6   4  20         26.58         26.93         4.63 o                         
  -5   4  20          1.38          2.05         3.46 o                         
  -4   4  20          0.33          1.72         3.13 o                         
  -3   4  20         13.72         14.10         3.46 o                         
  -2   4  20        135.56        138.16        11.22 o                         
  -1   4  20         17.55         21.98         3.31 o                         
   0   4  20          0.93         -0.69         2.46 o                         
   1   4  20         17.85         18.65         3.13 o                         
   2   4  20        134.84        132.06         6.28 o                         
   3   4  20         13.52          9.77         5.14 o                         
   4   4  20          0.29         -0.93         4.21 o                         
   5   4  20          1.46         -0.70         2.97 o                         
   6   4  20         26.34         25.32         3.97 o                         
  -6   5  20          0.04         -1.36         4.91 o                         
  -5   5  20          2.32          1.64         3.64 o                         
  -4   5  20         44.08         43.44         4.91 o                         
  -3   5  20          2.09          0.98         3.13 o                         
  -2   5  20          1.55          1.87         2.97 o                         
  -1   5  20         10.41          7.71         2.97 o                         
   0   5  20        130.72        146.82        12.39 o                         
   1   5  20         10.69          8.36         2.80 o                         
   2   5  20          1.64         -0.93         3.74 o                         
   3   5  20          1.93          3.27         3.74 o                         
   4   5  20         43.97         50.02         6.08 o                         
   5   5  20          2.39         -0.17         3.27 o                         
   6   5  20          0.04         -0.47         4.21 o                         
  -5   6  20          9.83          6.31         4.44 o                         
  -4   6  20          2.99          4.67         6.08 o                         
  -3   6  20         43.28         48.26         8.65 o                         
  -2   6  20         35.79         40.64         6.08 o                         
  -1   6  20         54.15         58.56        11.69 o                         
   0   6  20          0.70          5.14         4.21 o                         
   1   6  20         53.98         53.76         6.08 o                         
   2   6  20         35.64         45.81         5.61 o                         
   3   6  20         43.57         43.01         5.61 o                         
   4   6  20          3.09          5.14         4.21 o                         
   5   6  20          9.81         14.96         6.08 o                         
   6   6  20          9.76         13.09         5.14 o                         
  -5   7  20          8.44         14.49         6.08 o                         
  -4   7  20         19.84         22.60         4.67 o                         
  -3   7  20         18.99         22.18         5.38 o                         
  -2   7  20         15.55         17.46         3.64 o                         
  -1   7  20         35.93         51.89         6.08 o                         
   0   7  20         50.64         59.37         6.54 o                         
   1   7  20         35.93         46.28         6.08 o                         
   2   7  20         15.73          8.41         4.21 o                         
   3   7  20         19.01         21.50         5.14 o                         
  -4   8  20         13.11         17.02         4.72 o                         
  -3   8  20          1.49          7.95         4.67 o                         
  -2   8  20         18.12         29.45         5.61 o                         
  -1   8  20          1.13          6.54         4.67 o                         
   0   8  20         24.04         28.52         5.14 o                         
   1   8  20          0.82          6.08         4.21 o                         
  -3   9  20          9.02         10.28         5.14 o                         
  -2   9  20         18.33         27.11         5.61 o                         
  -1   9  20          9.89         15.43         4.67 o                         
   1   0  21         95.53         79.32         5.29 o                         
   2   0  21        131.55        131.05         6.44 o                         
   3   0  21         48.76         41.73         4.12 o                         
   4   0  21          0.24          0.66         3.74 o                         
   5   0  21         33.74         26.51         4.30 o                         
   6   0  21         17.32         16.32         4.12 o                         
   7   0  21          5.28          2.80         5.61 o                         
  -6   1  21          2.81         -0.67         3.79 o                         
  -5   1  21         10.02         11.32         3.79 o                         
  -4   1  21         45.38         53.02         4.78 o                         
  -3   1  21         21.77         15.64         3.46 o                         
  -2   1  21          7.02          4.44         2.97 o                         
  -1   1  21         20.66         16.86         3.31 o                         
   0   1  21        102.27        117.57         5.95 o                         
   1   1  21         19.61         14.66         3.74 o                         
   2   1  21          7.24          5.84         2.97 o                         
   3   1  21         22.28         19.89         3.64 o                         
   4   1  21         46.09         44.16         4.44 o                         
   5   1  21          9.64         12.39         3.64 o                         
   6   1  21          2.86          4.21         3.64 o                         
   7   1  21          5.49         15.89         5.61 o                         
  -6   2  21         17.73         21.00         4.30 o                         
  -5   2  21          8.03          5.67         3.97 o                         
  -4   2  21         20.55         16.09         3.79 o                         
  -3   2  21         49.20         47.54         4.63 o                         
  -2   2  21        128.15        149.13         6.94 o                         
  -1   2  21         61.40         66.59         4.93 o                         
   0   2  21         81.51         82.22         7.25 o                         
   1   2  21         61.09         69.40        11.45 o                         
   2   2  21        127.25        129.70        13.32 o                         
   3   2  21         48.77         43.21         5.14 o                         
   4   2  21         20.30         17.50         3.64 o                         
   5   2  21          8.08         11.40         3.46 o                         
   6   2  21         17.54         13.56         5.14 o                         
  -6   3  21          0.87          1.50         3.79 o                         
  -5   3  21          6.65          4.00         3.79 o                         
  -4   3  21         33.78         36.48         4.63 o                         
  -3   3  21         43.97         45.99         4.45 o                         
  -2   3  21          0.97         -0.70         2.97 o                         
  -1   3  21         38.36         35.48         5.61 o                         
   0   3  21         83.26         89.21         5.59 o                         
   1   3  21         36.81         32.87         3.64 o                         
   2   3  21          0.95          0.23         2.64 o                         
   3   3  21         45.07         43.69         4.12 o                         
   4   3  21         33.97         33.66         3.97 o                         
   5   3  21          6.41          2.34         4.67 o                         
   6   3  21          0.83          4.21         4.67 o                         
  -6   4  21          5.38          4.67         6.54 o                         
  -5   4  21          3.09         -1.40         4.21 o                         
  -4   4  21          3.22          0.80         3.46 o                         
  -3   4  21          9.17          9.97         3.46 o                         
  -2   4  21         11.64         17.26         3.46 o                         
  -1   4  21         28.68         27.86         3.64 o                         
   0   4  21          1.07          1.48         2.80 o                         
   1   4  21         27.70         19.18         3.31 o                         
   2   4  21         11.65         14.74         4.91 o                         
   3   4  21          9.15          6.54         4.21 o                         
   4   4  21          3.41          5.61         4.21 o                         
   5   4  21          2.85         -1.40         4.67 o                         
   6   4  21          5.39         10.28         5.14 o                         
  -5   5  21          0.27          0.06         3.79 o                         
  -4   5  21          0.87          1.38         4.44 o                         
  -3   5  21          9.86          9.35         3.64 o                         
  -2   5  21          6.08          4.31         3.13 o                         
  -1   5  21          5.73          4.21         2.97 o                         
   0   5  21          0.56         -2.10         2.64 o                         
   1   5  21          5.01          2.31         2.80 o                         
   2   5  21          5.98          4.67         4.21 o                         
   3   5  21         10.64          9.35         4.21 o                         
   4   5  21          0.76          3.27         4.21 o                         
   5   5  21          0.19          7.48         4.67 o                         
  -5   6  21          6.05          4.71         4.26 o                         
  -4   6  21          2.80         -3.64         3.64 o                         
  -3   6  21          5.60          7.48         3.64 o                         
  -2   6  21         38.65         38.81         4.26 o                         
  -1   6  21         17.03         12.84         3.97 o                         
   0   6  21          0.41          6.08         4.21 o                         
   1   6  21         18.36         17.76         4.67 o                         
   2   6  21         38.86         39.27         5.61 o                         
   3   6  21          5.19          8.88         4.21 o                         
   4   6  21          2.84          4.21         4.21 o                         
  -4   7  21          4.25          5.16         3.79 o                         
  -3   7  21          0.31         -1.80         3.51 o                         
  -2   7  21         15.00         26.65         5.61 o                         
  -1   7  21          0.31         -1.40         4.21 o                         
   0   7  21          8.81          8.88         4.67 o                         
   1   7  21          0.21         -0.47         3.74 o                         
   2   7  21         14.80         18.23         4.67 o                         
   3   7  21          0.41          1.87         4.67 o                         
  -3   8  21          4.85         10.75         5.14 o                         
  -2   8  21          1.60          4.67         4.67 o                         
  -1   8  21          2.50          9.35         4.67 o                         
   0   8  21          4.01          6.54         4.67 o                         
   1   8  21          2.38          7.01         4.21 o                         
  -2   9  21          1.72          2.80         4.67 o                         
  -1   9  21         10.56          5.14         4.67 o                         
   0   0  22         22.13         24.78         5.14 o                         
   1   0  22         73.40         76.48         5.62 o                         
   2   0  22          0.06         -2.57         2.97 o                         
   3   0  22         35.27         37.96         4.30 o                         
   4   0  22          8.03          8.10         3.46 o                         
   5   0  22         20.84         25.04         4.30 o                         
   6   0  22          0.19          0.23         3.64 o                         
  -6   1  22          2.78         -1.34         3.97 o                         
  -5   1  22          6.40          5.22         3.79 o                         
  -4   1  22         11.34          8.41         3.64 o                         
  -3   1  22         39.43         29.17         4.12 o                         
  -2   1  22         26.68         27.88         3.79 o                         
  -1   1  22         48.06         49.32         4.30 o                         
   0   1  22         24.35         21.67         3.64 o                         
   1   1  22         49.24         54.69         9.12 o                         
   2   1  22         26.63         33.97         3.97 o                         
   3   1  22         37.75         30.81         4.12 o                         
   4   1  22         11.52         12.39         3.64 o                         
   5   1  22          6.34          9.12         3.97 o                         
   6   1  22          2.75          0.70         3.64 o                         
  -6   2  22         17.69         18.70         6.54 o                         
  -5   2  22          8.93          7.01         3.97 o                         
  -4   2  22          0.67          2.10         3.64 o                         
  -3   2  22          3.62          1.64         3.31 o                         
  -2   2  22        148.47        146.94         7.43 o                         
  -1   2  22         11.35          6.91         3.13 o                         
   0   2  22          0.60         -1.17         2.64 o                         
   1   2  22         11.86          9.58         2.97 o                         
   2   2  22        148.64        148.87        15.43 o                         
   3   2  22          4.06          4.21         2.97 o                         
   4   2  22          0.60         -2.10         3.31 o                         
   5   2  22          8.97          6.32         4.67 o                         
   6   2  22         17.74         15.89         5.61 o                         
  -5   3  22          3.59          5.14         3.97 o                         
  -4   3  22         36.55         34.65         4.63 o                         
  -3   3  22         30.04         32.31         4.26 o                         
  -2   3  22         22.33         18.94         3.64 o                         
  -1   3  22         32.70         33.56         3.97 o                         
   0   3  22        111.58         99.28         7.01 o                         
   1   3  22         33.33         31.11         5.38 o                         
   2   3  22         22.09         16.68         3.74 o                         
   3   3  22         29.43         27.23         4.44 o                         
   4   3  22         36.08         28.11         4.58 o                         
   5   3  22          3.72          0.93         4.67 o                         
   6   3  22          6.02          2.80         5.14 o                         
  -5   4  22          8.54          7.01         4.30 o                         
  -4   4  22         13.39          8.37         3.79 o                         
  -3   4  22         20.03         22.48         3.97 o                         
  -2   4  22         30.38         32.99         4.12 o                         
  -1   4  22          9.65         14.49         3.46 o                         
   0   4  22         12.09          9.28         3.13 o                         
   1   4  22          9.66         10.70         3.13 o                         
   2   4  22         30.71         30.42         4.44 o                         
   3   4  22         20.02         21.50         5.14 o                         
   4   4  22         13.08          7.01         4.67 o                         
   5   4  22          8.52          2.80         4.67 o                         
   6   4  22          3.82          1.40         5.14 o                         
  -5   5  22          6.42          4.47         4.49 o                         
  -4   5  22         11.88          9.12         3.97 o                         
  -3   5  22         17.94         14.96         3.97 o                         
  -2   5  22          7.75          7.77         3.74 o                         
  -1   5  22         25.66         24.66         4.91 o                         
   0   5  22         41.98         38.96         8.18 o                         
   1   5  22         24.80         28.87         3.79 o                         
   2   5  22          7.64          2.34         4.21 o                         
   3   5  22         18.48         22.91         5.14 o                         
   4   5  22         11.68          5.61         4.67 o                         
   5   5  22          6.14          7.95         4.67 o                         
  -4   6  22          1.11         -1.36         4.44 o                         
  -3   6  22          8.57          9.72         3.79 o                         
  -2   6  22         17.23         16.55         8.41 o                         
  -1   6  22          4.20          3.97         3.31 o                         
   0   6  22          7.45          8.88         4.67 o                         
   1   6  22          4.73          5.61         4.21 o                         
   2   6  22         17.46         17.76         4.67 o                         
   3   6  22          7.95         11.22         4.67 o                         
   4   6  22          1.18          1.87         4.67 o                         
  -4   7  22          1.06         -1.87         5.61 o                         
  -3   7  22          7.51          6.87         3.79 o                         
  -2   7  22          4.96          2.80         4.67 o                         
  -1   7  22         15.67         18.70         5.14 o                         
   0   7  22          0.70         -2.80         4.21 o                         
   1   7  22         15.25         21.97         5.14 o                         
   2   7  22          5.01          7.95         4.67 o                         
   3   7  22          8.00          6.54         5.14 o                         
  -3   8  22          1.02         -0.47         7.01 o                         
  -2   8  22          1.79          0.00         4.67 o                         
  -1   8  22          4.98          7.48         4.67 o                         
   0   8  22          6.26         13.09         4.67 o                         
   1   8  22          5.47          7.48         4.67 o                         
  -1   9  22          7.27          9.82         4.67 o                         
   1   0  23         44.29         43.88         4.45 o                         
   2   0  23        176.88        207.24        13.32 o                         
   3   0  23         21.86         20.80         3.97 o                         
   4   0  23          0.60          5.14         3.64 o                         
   5   0  23          9.32         15.13         4.12 o                         
   6   0  23         23.81         17.76         6.08 o                         
  -6   1  23          0.28         -1.87         6.54 o                         
  -5   1  23         26.08         29.74         4.45 o                         
  -4   1  23         72.00         81.37         6.11 o                         
  -3   1  23         28.17         28.79         4.30 o                         
  -2   1  23          0.54          2.34         3.31 o                         
  -1   1  23         68.14         69.95         5.38 o                         
   0   1  23        180.52        192.62         8.26 o                         
   1   1  23         68.34         66.25        10.52 o                         
   2   1  23          0.59          0.93         3.31 o                         
   3   1  23         28.25         27.24         3.97 o                         
   4   1  23         71.93         77.07         5.78 o                         
   5   1  23         26.20         25.32         4.30 o                         
   6   1  23          0.28          0.00         5.14 o                         
  -5   2  23         26.87         22.05         4.45 o                         
  -4   2  23          0.49          3.74         3.64 o                         
  -3   2  23         31.84         33.38         4.45 o                         
  -2   2  23         40.07         46.82         4.63 o                         
  -1   2  23         75.27         80.97         7.25 o                         
   0   2  23          0.12         -0.70         4.91 o                         
   1   2  23         77.03         78.32         5.95 o                         
   2   2  23         39.68         44.19         4.45 o                         
   3   2  23         31.12         25.92         3.97 o                         
   4   2  23          0.57          0.93         3.31 o                         
   5   2  23         27.41         21.25         4.45 o                         
  -5   3  23          8.50          7.48         4.30 o                         
  -4   3  23          0.40          2.01         3.79 o                         
  -3   3  23         40.04         35.89         5.14 o                         
  -2   3  23          1.98          1.87         3.31 o                         
  -1   3  23         59.76         63.41         4.96 o                         
   0   3  23          0.89          1.53         3.13 o                         
   1   3  23         59.22         63.97         4.78 o                         
   2   3  23          2.20          0.70         2.97 o                         
   3   3  23         40.93         42.09         4.30 o                         
   4   3  23          0.48          1.40         4.67 o                         
   5   3  23          8.48          7.48         5.14 o                         
  -5   4  23         15.23         17.30         7.48 o                         
  -4   4  23          1.79         -2.10         3.64 o                         
  -3   4  23          6.90          7.03         4.91 o                         
  -2   4  23          0.56         -2.80         3.31 o                         
  -1   4  23         25.90         27.36         3.97 o                         
   0   4  23         14.99         14.69         3.46 o                         
   1   4  23         25.73         25.71         4.67 o                         
   2   4  23          0.54          1.87         2.97 o                         
   3   4  23          6.97          0.93         4.21 o                         
   4   4  23          1.78          2.80         4.67 o                         
   5   4  23         15.24         16.83         5.61 o                         
  -4   5  23          3.15          1.79         3.79 o                         
  -3   5  23         20.18         20.73         4.26 o                         
  -2   5  23          1.39          0.07         3.51 o                         
  -1   5  23         33.52         37.59         4.45 o                         
   0   5  23          7.62         10.17         3.51 o                         
   1   5  23         34.17         36.93         6.08 o                         
   2   5  23          1.43         -1.87         4.21 o                         
   3   5  23         19.58         23.37         5.14 o                         
   4   5  23          3.03          6.54         4.67 o                         
   5   5  23          5.24          1.40         4.67 o                         
  -4   6  23          0.54         -3.27         5.61 o                         
  -3   6  23          3.76         -3.64         3.64 o                         
  -2   6  23          3.64          2.34         3.64 o                         
  -1   6  23         23.55         25.27         4.12 o                         
   0   6  23          0.52         -2.80         4.21 o                         
   1   6  23         22.58         28.52         5.61 o                         
   2   6  23          3.56         -2.34         4.21 o                         
   3   6  23          3.97          0.47         4.67 o                         
   4   6  23          0.48          6.54         4.67 o                         
  -3   7  23          0.88         -1.10         3.79 o                         
  -2   7  23          3.62          3.27         5.14 o                         
  -1   7  23          2.79          2.80         4.67 o                         
   0   7  23         29.64         27.58         5.61 o                         
   1   7  23          2.68          3.74         4.67 o                         
   2   7  23          3.64          7.95         4.67 o                         
   3   7  23          0.97          1.87         6.54 o                         
  -2   8  23         10.12          8.41         6.08 o                         
  -1   8  23          6.07          9.82         5.14 o                         
   0   8  23          8.65          6.08         4.67 o                         
   1   8  23          6.00          7.48         4.67 o                         
   0   0  24          0.06         -0.47         4.67 o                         
   1   0  24         90.17         96.30         6.44 o                         
   2   0  24          0.59          6.08         3.64 o                         
   3   0  24         60.84         65.50         5.29 o                         
   4   0  24          0.35          0.47         3.64 o                         
   5   0  24         18.27         18.93         4.45 o                         
  -5   1  24         12.21         14.57         4.59 o                         
  -4   1  24          7.92          3.05         3.79 o                         
  -3   1  24         48.57         55.88        11.92 o                         
  -2   1  24          2.71          5.14         3.64 o                         
  -1   1  24         54.76         61.04         5.12 o                         
   0   1  24         15.74         13.56         3.64 o                         
   1   1  24         53.05         53.27         4.78 o                         
   2   1  24          2.64          0.70         3.31 o                         
   3   1  24         50.22         46.32         4.96 o                         
   4   1  24          8.07          6.40         3.79 o                         
   5   1  24         11.88         12.39         3.97 o                         
  -5   2  24         12.92         14.96         6.54 o                         
  -4   2  24          0.47          1.46         3.97 o                         
  -3   2  24         33.60         34.60         4.63 o                         
  -2   2  24         39.44         34.91         6.54 o                         
  -1   2  24         52.81         51.16         8.65 o                         
   0   2  24          0.03          0.57         3.13 o                         
   1   2  24         54.04         52.12         4.63 o                         
   2   2  24         39.42         33.43         4.30 o                         
   3   2  24         32.84         23.06         4.30 o                         
   4   2  24          0.60         -1.18         3.46 o                         
   5   2  24         13.29         12.62         6.08 o                         
  -4   3  24         12.75         11.52         4.21 o                         
  -3   3  24         19.79         25.75         9.12 o                         
  -2   3  24          3.10          2.34         3.64 o                         
  -1   3  24         33.52         34.64         4.30 o                         
   0   3  24         19.93         17.55         3.79 o                         
   1   3  24         33.11         31.42         4.12 o                         
   2   3  24          2.87          5.14         3.31 o                         
   3   3  24         19.75         12.74         7.71 o                         
   4   3  24         12.97         11.22         5.61 o                         
   5   3  24         10.44          7.01         6.54 o                         
  -4   4  24          7.22         13.56         4.30 o                         
  -3   4  24         18.06         19.67         4.45 o                         
  -2   4  24         28.93         25.52         4.91 o                         
  -1   4  24         44.63         48.37         4.78 o                         
   0   4  24         13.22         15.89         3.79 o                         
   1   4  24         44.67         49.10         4.91 o                         
   2   4  24         28.89         30.53         5.61 o                         
   3   4  24         17.91         21.97         5.61 o                         
   4   4  24          7.09          0.93         4.67 o                         
  -4   5  24          0.57          0.00         6.08 o                         
  -3   5  24         10.93         11.93         4.12 o                         
  -2   5  24          8.41         -1.67         3.79 o                         
  -1   5  24         16.47         10.39         3.79 o                         
   0   5  24          0.02         -4.21         4.21 o                         
   1   5  24         16.32         15.43         5.61 o                         
   2   5  24          8.32         11.69         5.14 o                         
   3   5  24         10.98         10.28         5.14 o                         
   4   5  24          0.37         -2.80         4.67 o                         
  -3   6  24         19.74         12.15         6.08 o                         
  -2   6  24          0.74         -3.45         3.46 o                         
  -1   6  24         23.69         23.37         6.08 o                         
   0   6  24          0.38          1.87         5.14 o                         
   1   6  24         23.81         18.70         5.61 o                         
   2   6  24          0.77          0.47         4.67 o                         
   3   6  24         19.82         17.76         5.61 o                         
  -2   7  24          0.04         -1.87         6.08 o                         
  -1   7  24          1.74          4.67         4.67 o                         
   0   7  24          5.42         10.28         5.14 o                         
   1   7  24          1.55          2.34         4.67 o                         
   2   7  24          0.03          5.61         4.67 o                         
   1   0  25          0.01          0.42         3.46 o                         
   2   0  25         73.62         72.51         5.45 o                         
   3   0  25          1.15          0.25         7.48 o                         
   4   0  25          1.42          2.10         3.97 o                         
   5   0  25          4.02          5.14         7.01 o                         
  -4   1  25         43.88         43.76         5.12 o                         
  -3   1  25          0.47          1.40         3.64 o                         
  -2   1  25          0.43          3.16         3.46 o                         
  -1   1  25          4.82          3.27         4.21 o                         
   0   1  25        129.71        130.19         7.27 o                         
   1   1  25          4.37          1.16         5.14 o                         
   2   1  25          0.35          3.76         4.44 o                         
   3   1  25          0.64         -3.46         3.46 o                         
   4   1  25         43.73         45.78         4.96 o                         
   5   1  25          2.38          3.27         5.61 o                         
  -4   2  25          1.63          0.07         4.12 o                         
  -3   2  25          1.17          1.17         3.97 o                         
  -2   2  25         12.67         14.45         4.12 o                         
  -1   2  25          3.74          1.17         3.31 o                         
   0   2  25          2.85          3.32         3.97 o                         
   1   2  25          3.92          3.18         6.78 o                         
   2   2  25         12.82         17.10         5.61 o                         
   3   2  25          0.95         -2.34         3.64 o                         
   4   2  25          1.65         -2.34         3.64 o                         
  -4   3  25          2.65          8.08         5.52 o                         
  -3   3  25         28.36         25.25         4.63 o                         
  -2   3  25         26.91         35.09         4.78 o                         
  -1   3  25         53.91         54.87         6.78 o                         
   0   3  25          3.03          2.80         3.64 o                         
   1   3  25         55.06         51.78         8.88 o                         
   2   3  25         26.84         31.77        11.22 o                         
   3   3  25         27.48         24.95         5.14 o                         
   4   3  25          2.59          0.93         5.61 o                         
  -3   4  25         64.88         73.92         6.11 o                         
  -2   4  25         19.33         20.09         4.45 o                         
  -1   4  25         92.65        111.57        23.14 o                         
   0   4  25         12.05         19.99         4.26 o                         
   1   4  25         91.55        107.37         8.88 o                         
   2   4  25         19.42         22.44         6.08 o                         
   3   4  25         65.59         67.78         7.48 o                         
   4   4  25          8.74         14.96         7.01 o                         
  -3   5  25         29.47         23.37         6.54 o                         
  -2   5  25         29.58         39.05         5.84 o                         
  -1   5  25         43.33         43.77         4.93 o                         
   0   5  25         27.55         24.31         4.26 o                         
   1   5  25         43.61         43.01         7.01 o                         
   2   5  25         29.73         30.38         6.54 o                         
   3   5  25         29.28         25.71         6.08 o                         
  -2   6  25          2.65          0.93         5.14 o                         
  -1   6  25          8.26          5.14         5.14 o                         
   0   6  25          6.87          7.48         5.14 o                         
   1   6  25          8.47          7.01         5.14 o                         
   2   6  25          2.57          1.40         5.14 o                         
   1   7  25          5.98         10.28         6.08 o                         
   0   0  26          1.75          0.00         4.67 o                         
   1   0  26          3.00         -0.23         3.31 o                         
   2   0  26          0.28         -0.98         3.46 o                         
   3   0  26          0.77         -4.72         5.61 o                         
   4   0  26          7.28          5.14         6.08 o                         
  -3   1  26          6.71          1.17         3.97 o                         
  -2   1  26         16.60         21.35         8.41 o                         
  -1   1  26          1.12         -0.47         3.64 o                         
   0   1  26          9.71         10.14         3.79 o                         
   1   1  26          1.25         -0.23         3.64 o                         
   2   1  26         16.57         17.30         4.21 o                         
   3   1  26          6.81          9.58         5.84 o                         
   4   1  26          6.66          7.48         5.61 o                         
  -3   2  26          5.53          0.22         4.12 o                         
  -2   2  26         39.96         38.76         5.12 o                         
  -1   2  26         20.72         16.20         7.25 o                         
   0   2  26          0.14          1.40         3.64 o                         
   1   2  26         20.27         19.08         4.30 o                         
   2   2  26         40.01         37.49         4.63 o                         
   3   2  26          5.46          5.77         7.01 o                         
   4   2  26          0.23          1.87         5.14 o                         
  -3   3  26          2.19         -0.93         6.08 o                         
  -2   3  26          4.89         -0.23         6.31 o                         
  -1   3  26          0.69          3.04         5.38 o                         
   0   3  26         76.81         83.56        15.66 o                         
   1   3  26          0.56          1.17         3.64 o                         
   2   3  26          4.97          9.98         3.79 o                         
   3   3  26          2.41          4.35         4.24 o                         
  -2   4  26         26.93         28.48         4.78 o                         
  -1   4  26         17.80         24.17         4.30 o                         
   0   4  26          1.73          0.47         3.64 o                         
   1   4  26         17.12         17.36         4.12 o                         
   2   4  26         26.85         31.79         6.54 o                         
  -2   5  26          2.01          0.47         5.14 o                         
  -1   5  26         14.06         15.44         4.67 o                         
   0   5  26         32.69         35.53         6.54 o                         
   1   5  26         14.90         17.30         6.08 o                         
   2   5  26          2.06         11.22         7.95 o                         
   1   0  27         45.33         40.60         4.96 o                         
   2   0  27          4.35          3.93         4.12 o                         
   3   0  27         34.71         26.65         8.41 o                         
  -2   1  27          0.90          3.04         3.97 o                         
  -1   1  27         54.38         58.62         5.45 o                         
   0   1  27          0.43          4.45         5.14 o                         
   1   1  27         52.96         57.09         5.29 o                         
   2   1  27          1.00          4.44         3.97 o                         
   3   1  27         44.86         42.54         7.48 o                         
  -2   2  27          1.45         -4.12         4.12 o                         
  -1   2  27         10.92          3.74         3.97 o                         
   0   2  27          8.50          7.42         4.12 o                         
   1   2  27         11.29         10.99         3.97 o                         
   2   2  27          1.75          6.61         3.79 o                         
   3   2  27         11.99          8.41         5.61 o                         
  -2   3  27          0.14         -3.27         6.08 o                         
  -1   3  27          5.62         -0.93         3.64 o                         
   0   3  27          1.73         -0.70         3.64 o                         
   1   3  27          5.04          3.51         3.64 o                         
   2   3  27          0.16          7.01         5.14 o                         
  -1   4  27         11.82          7.01         5.14 o                         
   0   4  27          2.39          5.61         5.14 o                         
   1   4  27         12.82         21.50         5.61 o                         
   0   0  28          0.07         -2.80         6.54 o                         
   1   0  28         39.41         36.46         8.88 o                         
   0   1  28          0.64          8.88         6.54 o                         
   1   1  28         89.55         85.08         9.35 o                         
   0   2  28         31.12         33.19         7.95 o                         
   1   2  28         28.95         32.72         7.01 o                         
   0   3  28          6.56          7.95         7.01 o                         
   1   3  28         13.54         12.15         6.54 o                         
                                                                                
